# Supplementary material for: Combination of gene set signatures correlates with response to nivolumab in platinum-resistant ovarian cancer
Source: Sci Rep. 2021 Jun 1;11:11427. doi: 10.1038/s41598-021-91012-w (PMC8169687; doi:10.1038/s41598-021-91012-w)
Supplement: Supplementary file 8 — Supplementary Information 8. [file 41598_2021_91012_MOESM8_ESM.xlsx]

## Sheet: Table S1 CR-upregulated
Supplementary Table S1 : Pathways in genes upregulated in patients with CR	rank	statistic	p-value	FDR q-value
chr4q35	1	-5.65809	0	0
GO_REGULATION_OF_CELL_PROJECTION_SIZE	2	-5.57803	0	0
GO_NUCLEOBASE_CONTAINING_SMALL_MOLECULE_INTERCONVERSION	3	-5.13724	0	0
TOMIDA_LUNG_CANCER_POOR_SURVIVAL	4	-4.95504	0	0
Clearness_UP	8	-4.54343	0	0
GO_NEGATIVE_REGULATION_OF_OXIDATIVE_STRESS_INDUCED_INTRINSIC_APOPTOTIC_ SIGNALING_PATHWAY	10	-4.47703	0	0
Clearness	11	-4.28834	1.40023e-06	0.00266667
PID_EPHA_FWDPATHWAY	13	-4.25471	1.86698e-06	0.00266667
GO_REGULATION_OF_CELL_FATE_COMMITMENT	14	-4.22121	1.86698e-06	0.00266667
NIKOLSKY_BREAST_CANCER_16Q24_AMPLICON	15	-4.19913	1.86698e-06	0.00266667
SERVITJA_ISLET_HNF1A_TARGETS_DN	16	-4.11514	2.80047e-06	0.0028
chr16q11	18	-4.01508	2.80047e-06	0.0028
GSE22313_HEALTHY_VS_SLE_MOUSE_CD4_TCELL_UP	23	-3.97675	3.26721e-06	0.0028
GO_GLYCOLIPID_BINDING	24	-3.93971	3.26721e-06	0.0028
chr16q24	25	-3.91772	3.26721e-06	0.0028
GO_BIOTIN_METABOLIC_PROCESS	27	-3.89352	5.60093e-06	0.00428571
GO_ARYLSULFATASE_ACTIVITY	28	-3.86716	5.60093e-06	0.00428571
GO_REGULATION_OF_MICROVILLUS_ORGANIZATION	30	-3.82523	7.46791e-06	0.00516129
GO_MOTILE_CILIUM	31	-3.8174	7.46791e-06	0.00516129
chr16q23	32	-3.80162	8.86814e-06	0.00542857
GO_ORGANIC_HYDROXY_COMPOUND_CATABOLIC_PROCESS	33	-3.78985	8.86814e-06	0.00542857
GSE14413_UNSTIM_VS_IFNB_STIM_RAW264_CELLS_UP	34	-3.77903	8.86814e-06	0.00542857
GO_LACTATE_TRANSMEMBRANE_TRANSPORT	35	-3.77762	8.86814e-06	0.00542857
GSE29949_CD8_POS_DC_SPLEEN_VS_MONOCYTE_BONE_MARROW	36	-3.6971	1.16686e-05	0.00641026
TESAR_ALK_TARGETS_HUMAN_ES_5D_DN	38	-3.6936	1.16686e-05	0.00641026
KEGG_DRUG_METABOLISM_OTHER_ENZYMES	39	-3.68865	1.16686e-05	0.00641026
WENG_POR_TARGETS_GLOBAL_DN	40	-3.68065	1.35356e-05	0.00659091
GSE5099_MONOCYTE_VS_CLASSICAL_M1_MACROPHAGE	41	-3.67051	1.35356e-05	0.00659091
GO_THYROID_HORMONE_METABOLIC_PROCESS	42	-3.66876	1.35356e-05	0.00659091
ROYLANCE_BREAST_CANCER_16Q_COPY_NUMBER_UP	45	-3.64194	1.68028e-05	0.008
ATM_DN.V1	46	-3.61798	1.91365e-05	0.0086
TERAO_AOX4_TARGETS_SKIN	47	-3.6054	2.007e-05	0.0086
REACTOME_BILE_ACID_AND_BILE_SALT_METABOLISM	48	-3.599	2.007e-05	0.0086
TESAR_ALK_AND_JAK_TARGETS_MOUSE_ES_D4_DN	51	-3.59202	2.10035e-05	0.00882353
GO_REGULATION_OF_TRANSCRIPTION_INVOLVED_IN_CELL_FATE_COMMITMENT	52	-3.55171	2.33372e-05	0.00896552
LAU_APOPTOSIS_CDKN2A	53	-3.54314	2.33372e-05	0.00896552
GO_POSITIVE_REGULATION_OF_THYMOCYTE_AGGREGATION	55	-3.51954	2.42707e-05	0.00896552
GO_CELL_FATE_COMMITMENT_INVOLVED_IN_FORMATION_OF_PRIMARY_GERM_LAYER	56	-3.51596	2.42707e-05	0.00896552
MIDORIKAWA_AMPLIFIED_IN_LIVER_CANCER	57	-3.51093	2.42707e-05	0.00896552
GO_FMN_BINDING	59	-3.48001	2.75379e-05	0.01
GO_LATERAL_VENTRICLE_DEVELOPMENT	62	-3.44112	3.22054e-05	0.0107692
GO_SULFURIC_ESTER_HYDROLASE_ACTIVITY	64	-3.434	3.26721e-05	0.0107692
REACTOME_SYNTHESIS_AND_INTERCONVERSION_OF_NUCLEOTIDE_DI_AND_TRIPHOSPHATES	65	-3.42939	3.26721e-05	0.0107692
TRACEY_RESISTANCE_TO_IFNA2_UP	66	-3.41965	3.45391e-05	0.0112121
MORF_DCC	68	-3.38332	3.87398e-05	0.0122059
GO_BILE_ACID_METABOLIC_PROCESS	70	-3.36986	4.29405e-05	0.0127778
GO_INTRINSIC_COMPONENT_OF_EXTERNAL_SIDE_OF_PLASMA_MEMBRANE	71	-3.36583	4.29405e-05	0.0127778
CHOI_ATL_ACUTE_STAGE	73	-3.35178	4.43407e-05	0.0128
REACTOME_SYNTHESIS_OF_BILE_ACIDS_AND_BILE_SALTS_VIA_24_HYDROXYCHOLESTEROL	75	-3.34333	4.48075e-05	0.0128
GSE14769_UNSTIM_VS_40MIN_LPS_BMDM_UP	77	-3.31807	4.85414e-05	0.0128395
HOFFMAN_CLOCK_TARGETS_UP	80	-3.31025	4.85414e-05	0.0128395
NIKOLSKY_BREAST_CANCER_17Q11_Q21_AMPLICON	81	-3.30849	4.85414e-05	0.0128395
GO_NUCLEOSIDE_DIPHOSPHATE_KINASE_ACTIVITY	82	-3.30199	5.08751e-05	0.0132927
NIKOLSKY_BREAST_CANCER_22Q13_AMPLICON	83	-3.29603	5.27421e-05	0.0135714
GO_REGULATION_OF_OXIDATIVE_STRESS_INDUCED_INTRINSIC_APOPTOTIC_SIGNALING_PATHWAY	87	-3.28272	5.60093e-05	0.01375
GO_NUCLEOSIDE_KINASE_ACTIVITY	88	-3.27756	5.64761e-05	0.01375
GSE37605_TREG_VS_TCONV_C57BL6_FOXP3_FUSION_GFP_UP	89	-3.26446	5.88098e-05	0.0141111
CONRAD_STEM_CELL	92	-3.25483	6.48775e-05	0.0146729
HENDRICKS_SMARCA4_TARGETS	93	-3.24256	6.67445e-05	0.0146729
GSE32901_NAIVE_VS_TH17_NEG_CD4_TCELL	94	-3.24192	6.67445e-05	0.0146729
REACTOME_SYNTHESIS_OF_BILE_ACIDS_AND_BILE_SALTS_VIA_7ALPHA_HYDROXYCHOLESTEROL	95	-3.23572	7.00117e-05	0.0146729
JNK_DN.V1	97	-3.23149	7.04784e-05	0.0146729
GO_OXIDATIVE_DEMETHYLATION	99	-3.22948	7.04784e-05	0.0146729
MADAN_DPPA4_TARGETS	100	-3.22567	7.14119e-05	0.0146729
GO_MICROVILLUS	102	-3.22171	7.18786e-05	0.0146729
GO_ANCHORED_COMPONENT_OF_EXTERNAL_SIDE_OF_PLASMA_MEMBRANE	107	-3.21769	7.32789e-05	0.0146729
GO_REGULATION_OF_THYMOCYTE_AGGREGATION	110	-3.19487	7.88798e-05	0.0153636
SMID_BREAST_CANCER_ERBB2_UP	111	-3.19305	8.028e-05	0.0154955
chr16p13	112	-3.18869	8.5881e-05	0.0164286
MOTAMED_RESPONSE_TO_ANDROGEN_DN	114	-3.17384	9.24154e-05	0.0173684
TESAR_ALK_TARGETS_HUMAN_ES_4D_DN	115	-3.17191	9.42824e-05	0.0175652
KEGG_PENTOSE_AND_GLUCURONATE_INTERCONVERSIONS	116	-3.16006	9.70828e-05	0.017931
REACTOME_PYRIMIDINE_METABOLISM	119	-3.13559	0.000111085	0.02
MORF_RAB3A	120	-3.1331	0.000113886	0.0201653
WANG_BARRETTS_ESOPHAGUS_AND_ESOPHAGUS_CANCER	121	-3.13242	0.000113886	0.0201653
MODULE_71	122	-3.13051	0.000115753	0.0203279
GO_REGULATION_OF_DENDRITE_EXTENSION	125	-3.12064	0.00011902	0.0203968
chr22q13	126	-3.11736	0.000119953	0.0203968
KYNG_NORMAL_AGING_UP	127	-3.11582	0.00012182	0.0205512
GSE29618_PRE_VS_DAY7_POST_TIV_FLU_VACCINE_PDC_UP	128	-3.10962	0.000126021	0.0207692
REACTOME_THE_ACTIVATION_OF_ARYLSULFATASES	131	-3.095	0.000132555	0.0215152
JOHANSSON_BRAIN_CANCER_EARLY_VS_LATE_UP	132	-3.09459	0.000132555	0.0215152
chr20q12	134	-3.08594	0.00013769	0.0216912
GO_AROMATIC_AMINO_ACID_FAMILY_CATABOLIC_PROCESS	136	-3.08144	0.00013769	0.0216912
MORF_WNT1	137	-3.07505	0.00014189	0.022029
REACTOME_PURINE_CATABOLISM	138	-3.07496	0.00014189	0.022029
GO_ANCHORED_COMPONENT_OF_PLASMA_MEMBRANE	139	-3.07101	0.000146558	0.0224286
GO_ALCOHOL_CATABOLIC_PROCESS	140	-3.07055	0.000146558	0.0224286
PEDERSEN_METASTASIS_BY_ERBB2_ISOFORM_6	142	-3.05999	0.000150758	0.0225517
GO_DIACYLGLYCEROL_BINDING	143	-3.05712	0.000151225	0.0225517
JOHANSSON_BRAIN_CANCER_EARLY_VS_LATE	144	-3.05527	0.000152625	0.0225517
KAAB_FAILED_HEART_ATRIUM_UP	145	-3.05395	0.000152625	0.0225517
ABBUD_LIF_SIGNALING_2_DN	147	-3.03718	0.000162894	0.0236913
JACKSON_DNMT1_TARGETS	148	-3.03581	0.000164761	0.0236913
KRAS.PROSTATE_UP.V1	150	-3.03222	0.000168495	0.0240667
KEGG_PORPHYRIN_AND_CHLOROPHYLL_METABOLISM	152	-3.02536	0.000173629	0.0244737
GO_PHOSPHATIDYLCHOLINE_1_ACYLHYDROLASE_ACTIVITY	153	-3.01957	0.00018063	0.0251613
GO_CELLULAR_MODIFIED_AMINO_ACID_CATABOLIC_PROCESS	154	-3.01834	0.000181564	0.0251613
ABDULRAHMAN_KIDNEY_CANCER_VHL_UP	155	-3.01624	0.00018203	0.0251613
GSE14413_UNSTIM_VS_IFNB_STIM_RAW264_CELLS	156	-3.0101	0.000188098	0.0258125
GROSS_HYPOXIA_VIA_HIF1A_ONLY	158	-3.00423	0.000190898	0.0258125
GO_BRUSH_BORDER_MEMBRANE	160	-2.99798	0.000192765	0.0258125
TRACEY_RESISTANCE_TO_IFNA2	161	-2.99491	0.000196033	0.0258537
REACTOME_TRAFFICKING_OF_AMPA_RECEPTORS	163	-2.99324	0.0001979	0.0258537
MORF_EPHA7	164	-2.99103	0.0001979	0.0258537
BERNARD_PPAPDC1B_TARGETS	165	-2.98509	0.0002021	0.0261538
GO_CILIUM	166	-2.98101	0.000204901	0.0261538
ZEMBUTSU_SENSITIVITY_TO_VINBLASTINE	167	-2.97997	0.000205368	0.0261538
REACTOME_SYNTHESIS_OF_BILE_ACIDS_AND_BILE_SALTS	168	-2.97741	0.000206301	0.0261538
ROYLANCE_BREAST_CANCER_16Q_COPY_NUMBER_DN	170	-2.97016	0.000211435	0.0266471
GO_CHEMICAL_HOMEOSTASIS_WITHIN_A_TISSUE	173	-2.95969	0.00022077	0.0272159
ZEMBUTSU_SENSITIVITY_TO_CISPLATIN	174	-2.95836	0.000221704	0.0272159
DOANE_RESPONSE_TO_ANDROGEN	176	-2.9553	0.000223571	0.0272159
GO_MONOCARBOXYLIC_ACID_TRANSPORT	178	-2.95228	0.000227305	0.0273596
LEE_LIVER_CANCER_CIPROFIBRATE	181	-2.94374	0.000237573	0.0281215
GO_PYRIMIDINE_CONTAINING_COMPOUND_SALVAGE	182	-2.93925	0.000240373	0.0281522
GSE37301_HEMATOPOIETIC_STEM_CELL_VS_COMMON_LYMPHOID_PROGENITOR	183	-2.93712	0.000241774	0.0281522
GO_AXONEME_PART	184	-2.93551	0.000241774	0.0281522
MORF_FRK	186	-2.92768	0.000249708	0.028617
GO_MONOCARBOXYLIC_ACID_BIOSYNTHETIC_PROCESS	188	-2.9268	0.000251109	0.028617
ATM_DN.V1_UP	189	-2.92525	0.000255309	0.0289418
KEGG_LINOLEIC_ACID_METABOLISM	195	-2.89536	0.000282847	0.0310769
GO_PYRIMIDINE_CONTAINING_COMPOUND_BIOSYNTHETIC_PROCESS	196	-2.89418	0.000286114	0.0312755
MODULE_186	198	-2.89144	0.000289382	0.0313131
GO_PROTEIN_HOMOTETRAMERIZATION	199	-2.88616	0.000296849	0.0318317
GO_GTP_METABOLIC_PROCESS	200	-2.88405	0.000297783	0.0318317
GO_ACROSOME_REACTION	202	-2.88039	0.000300117	0.0318317
GSE34156_UNTREATED_VS_6H_NOD2_AND_TLR1_TLR2_LIGAND_TREATED_MONOCYTE_UP	203	-2.87615	0.000305718	0.032266
GSE5679_CTRL_VS_PPARG_LIGAND_ROSIGLITAZONE_AND_RARA_AGONIST_AM580_TREATED_DC	205	-2.86893	0.000315986	0.0328986
GO_REGULATION_OF_CELL_FATE_SPECIFICATION	209	-2.85473	0.000334656	0.0343062
GO_BRANCHING_INVOLVED_IN_LABYRINTHINE_LAYER_MORPHOGENESIS	212	-2.84313	0.000354259	0.0356338
GO_CILIARY_PART	215	-2.83873	0.000366394	0.0365116
chr16q22	216	-2.83249	0.000375263	0.0370507
LI_CYTIDINE_ANALOG_PATHWAY	217	-2.83245	0.000375263	0.0370507
GO_CENTROSOME_LOCALIZATION	220	-2.81472	0.0003986	0.0387892
GO_MITOCHONDRION_DISTRIBUTION	221	-2.81389	0.0004014	0.0387892
GO_LYSOPHOSPHOLIPASE_ACTIVITY	223	-2.81039	0.000403734	0.0387892
GO_AXONEMAL_DYNEIN_COMPLEX_ASSEMBLY	224	-2.80559	0.000414002	0.0395556
GO_BRUSH_BORDER	227	-2.79725	0.000422404	0.0396507
GO_CELLULAR_RESPONSE_TO_NITROGEN_LEVELS	229	-2.79588	0.000423804	0.0396507
GO_POSITIVE_REGULATION_OF_SODIUM_ION_TRANSMEMBRANE_TRANSPORT	230	-2.79361	0.000427538	0.0396537
GO_MICROVILLUS_MEMBRANE	231	-2.79331	0.000427538	0.0396537
GO_NEGATIVE_REGULATION_OF_FATTY_ACID_BIOSYNTHETIC_PROCESS	233	-2.79013	0.000433606	0.0397872
GO_SH3_SH2_ADAPTOR_ACTIVITY	234	-2.78965	0.000435006	0.0397872
GO_ENDODERMAL_CELL_FATE_COMMITMENT	236	-2.7864	0.00044014	0.0399576
REACTOME_GLUCURONIDATION	238	-2.7743	0.000455076	0.0409664
PLASARI_TGFB1_SIGNALING_VIA_NFIC_10HR	239	-2.77248	0.000458343	0.0410373
GSE41176_UNSTIM_VS_ANTI_IGM_STIM_TAK1_KO_BCELL_3H_UP	240	-2.7716	0.000461144	0.0410373
LIU_TOPBP1_TARGETS	241	-2.7712	0.00046161	0.0410373
GO_PEPTIDYL_CYSTEINE_MODIFICATION	245	-2.76464	0.000475613	0.0415918
chr17q22	246	-2.75929	0.000485881	0.0423171
BIOCARTA_FEEDER_PATHWAY	247	-2.75547	0.000493816	0.0427016
TERAO_AOX4_TARGETS_HG	248	-2.75487	0.000494282	0.0427016
GO_REGULATION_OF_VASODILATION	249	-2.75167	0.000504551	0.0434137
VANDESLUIS_COMMD1_TARGETS_GROUP_3	250	-2.74832	0.000511552	0.0436508
GO_ORGANIC_ACID_BIOSYNTHETIC_PROCESS	251	-2.74784	0.000512019	0.0436508
KRAS.PROSTATE_UP.V1_UP	252	-2.74615	0.000513419	0.0436508
BYSTRYKH_HEMATOPOIESIS_STEM_CELL_FGF3	253	-2.74267	0.00051902	0.0437795
GO_POSITIVE_REGULATION_OF_NEURON_DEATH	255	-2.73433	0.000535356	0.0448828
WAMUNYOKOLI_OVARIAN_CANCER_GRADES_1_2	256	-2.73283	0.000536289	0.0448828
GSE37605_C57BL6_VS_NOD_FOXP3_IRES_GFP_TREG_UP	257	-2.72734	0.000542824	0.045155
GO_CATION_CATION_ANTIPORTER_ACTIVITY	258	-2.72632	0.000543757	0.045155
GSE7218_UNSTIM_VS_ANTIGEN_STIM_THROUGH_IGM_BCELL_DN	259	-2.72531	0.000547958	0.0452308
GO_VITAMIN_BIOSYNTHETIC_PROCESS	260	-2.72455	0.000548891	0.0452308
GSE13887_RESTING_VS_NO_TREATED_CD4_TCELL_UP	261	-2.72259	0.000552159	0.0453257
GSE16450_IMMATURE_VS_MATURE_NEURON_CELL_LINE_6H_IFNA_STIM	262	-2.71896	0.00055916	0.0457252
GO_GLUCOSE_BINDING	264	-2.71725	0.000565694	0.0458491
GO_PEPTIDE_CATABOLIC_PROCESS	265	-2.717	0.000567095	0.0458491
GO_FATTY_ACID_BIOSYNTHETIC_PROCESS	266	-2.71564	0.000570362	0.0459398
chr4q24	267	-2.71286	0.00057783	0.0462687
GENTLES_LEUKEMIC_STEM_CELL_UP	268	-2.71252	0.000578763	0.0462687
GO_MAP_KINASE_ACTIVITY	270	-2.70688	0.000596033	0.0472826
GO_CILIARY_PLASM	271	-2.70459	0.000601167	0.0472826
GRATIAS_RETINOBLASTOMA_16Q24	272	-2.70432	0.000603967	0.0472826
chr7p22	274	-2.70363	0.000605834	0.0472826
chr2q13	275	-2.70346	0.000607701	0.0472826
CHIANG_LIVER_CANCER_SUBCLASS_POLYSOMY7_DN	276	-2.70247	0.000609102	0.0472826
GO_POSITIVE_REGULATION_OF_SYNAPTIC_TRANSMISSION_GABAERGIC	278	-2.69639	0.000624504	0.0479004
GO_PRIMARY_CILIUM	279	-2.69545	0.000626371	0.0479004
MORF_RAGE	280	-2.69505	0.000626371	0.0479004
MAINA_VHL_TARGETS_DN	282	-2.69239	0.000633839	0.048156
GO_PROGESTERONE_METABOLIC_PROCESS	283	-2.68624	0.000656709	0.0497173
