# Supplementary material for: Combination of gene set signatures correlates with response to nivolumab in platinum-resistant ovarian cancer
Source: Sci Rep. 2021 Jun 1;11:11427. doi: 10.1038/s41598-021-91012-w (PMC8169687; doi:10.1038/s41598-021-91012-w)
Supplement: Supplementary file 9 — Supplementary Information 9. [file 41598_2021_91012_MOESM9_ESM.xlsx]

## Sheet: Table S2 CR-downregulated
Supplementary Table S2 : Pathways in genes downregulated in patients with CR	rank	statistic	p-value	FDR q-value
GO_EMBRYONIC_CAMERA_TYPE_EYE_MORPHOGENESIS	5	4.91934	0	0
GO_IONOTROPIC_GLUTAMATE_RECEPTOR_BINDING	6	4.85958	0	0
GO_POSITIVE_REGULATION_OF_STEM_CELL_DIFFERENTIATION	7	4.83617	0	0
GO_POSITIVE_REGULATION_OF_EPITHELIAL_TO_MESENCHYMAL_TRANSITION	9	4.5116	0	0
DING_LUNG_CANCER_BY_MUTATION_RATE	12	4.27076	1.86698e-06	0.00266667
GSE22025_UNTREATED_VS_TGFB1_AND_PROGESTERONE_TREATED_CD4_TCELL	17	4.05725	2.80047e-06	0.0028
GO_REGULATION_OF_CATECHOLAMINE_SECRETION	19	4.01278	2.80047e-06	0.0028
GO_REGULATION_OF_GLOMERULUS_DEVELOPMENT	20	3.99614	2.80047e-06	0.0028
LI_WILMS_TUMOR	21	3.98871	2.80047e-06	0.0028
GO_NEGATIVE_REGULATION_OF_CATECHOLAMINE_SECRETION	22	3.98135	3.26721e-06	0.0028
NKX25_01	26	3.89671	5.60093e-06	0.00428571
GO_REGULATION_OF_CELL_CELL_ADHESION_MEDIATED_BY_CADHERIN	29	3.83595	7.46791e-06	0.00516129
GO_REGULATION_OF_ACTIVIN_RECEPTOR_SIGNALING_PATHWAY	37	3.6951	1.16686e-05	0.00641026
MOTAMED_RESPONSE_TO_ANDROGEN	43	3.66329	1.35356e-05	0.00659091
GAVIN_IL2_RESPONSIVE_FOXP3_TARGETS	44	3.66246	1.35356e-05	0.00659091
TTANWNANTGGM_UNKNOWN	49	3.59756	2.007e-05	0.0086
GO_NEGATIVE_REGULATION_OF_AMINE_TRANSPORT	50	3.59663	2.007e-05	0.0086
MODULE_560	54	3.53599	2.33372e-05	0.00896552
TESAR_ALK_AND_JAK_TARGETS_MOUSE_ES_D4	58	3.50794	2.42707e-05	0.00896552
SMAD3_Q6	60	3.46294	2.94049e-05	0.0105
GO_PROXIMAL_DISTAL_PATTERN_FORMATION	61	3.45011	3.17386e-05	0.0107692
GO_REGULATION_OF_EPITHELIAL_TO_MESENCHYMAL_TRANSITION	63	3.43521	3.22054e-05	0.0107692
TESAR_ALK_TARGETS_HUMAN_ES_5D	67	3.38524	3.87398e-05	0.0122059
GSE13522_CTRL_VS_T_CRUZI_BRAZIL_STRAIN_INF_SKIN	69	3.37292	4.15403e-05	0.0127778
KORKOLA_YOLK_SAC_TUMOR	72	3.36539	4.29405e-05	0.0127778
BERGER_MBD2_TARGETS	74	3.3452	4.48075e-05	0.0128
NIELSEN_GIST_VS_SYNOVIAL_SARCOMA	76	3.32645	4.76079e-05	0.0128395
GSE40273_EOS_KO_VS_WT_TREG	78	3.31653	4.85414e-05	0.0128395
GO_I_SMAD_BINDING	79	3.31549	4.85414e-05	0.0128395
GO_REGULATION_OF_CELL_PROLIFERATION_INVOLVED_IN_KIDNEY_DEVELOPMENT	84	3.29298	5.32089e-05	0.0135714
SMAD4_Q6	85	3.29036	5.46091e-05	0.0136047
GO_REGULATION_OF_GROWTH_HORMONE_SECRETION	86	3.28961	5.46091e-05	0.0136047
GO_TRANSCRIPTION_FACTOR_ACTIVITY_RNA_POLYMERASE_II_ CORE_PROMOTER_SEQUENCE_SPECIFIC	90	3.26304	5.92765e-05	0.0141111
GO_RETINOIC_ACID_RECEPTOR_SIGNALING_PATHWAY	91	3.25623	6.3944e-05	0.0146729
GO_GLUTAMATE_RECEPTOR_BINDING	96	3.233	7.04784e-05	0.0146729
GO_MUSCLE_CELL_MIGRATION	98	3.23054	7.04784e-05	0.0146729
chrxq21	101	3.22387	7.14119e-05	0.0146729
GO_METANEPHRIC_MESENCHYME_DEVELOPMENT	103	3.22116	7.18786e-05	0.0146729
GO_REGULATION_OF_DOPAMINE_SECRETION	104	3.22052	7.18786e-05	0.0146729
GSE5589_WT_VS_IL6_KO_LPS_AND_IL10_STIM_MACROPHAGE_180MIN_UP	105	3.21882	7.32789e-05	0.0146729
YAO_TEMPORAL_RESPONSE_TO_PROGESTERONE_CLUSTER_4	106	3.21807	7.32789e-05	0.0146729
GO_MEMBRANE_BIOGENESIS	108	3.20711	7.51459e-05	0.0149074
RAFFEL_VEGFA_TARGETS_UP	109	3.20504	7.70128e-05	0.0151376
KANG_GIST_WITH_PDGFRA	113	3.18193	8.7748e-05	0.0166372
GO_MAMMARY_GLAND_LOBULE_DEVELOPMENT	117	3.15254	0.00010035	0.0183761
GO_REGULATION_OF_STEM_CELL_DIFFERENTIATION	118	3.14857	0.000102684	0.0186441
LEIN_MIDBRAIN_MARKERS	123	3.12241	0.000118086	0.0203968
NADELLA_PRKAR1A_TARGETS_DN	124	3.1215	0.000118553	0.0203968
GO_EMBRYONIC_EYE_MORPHOGENESIS	129	3.10923	0.000126021	0.0207692
GSE5589_LPS_VS_LPS_AND_IL6_STIM_IL6_KO_MACROPHAGE_45MIN	130	3.10773	0.000126021	0.0207692
GO_ORGAN_MATURATION	133	3.08791	0.000135823	0.0216912
ALX4_01	135	3.08235	0.00013769	0.0216912
GO_PHOSPHOLIPID_SCRAMBLING	141	3.0646	0.000149358	0.0225517
EHLERS_ANEUPLOIDY_DN	146	3.04848	0.000155893	0.0228767
TCCCCAC_MIR491	149	3.0356	0.000164761	0.0236913
GO_RETINOIC_ACID_RECEPTOR_BINDING	151	3.02549	0.000173629	0.0244737
GO_REGULATION_OF_SYNAPTIC_TRANSMISSION_DOPAMINERGIC	157	3.005	0.000189965	0.0258125
GO_REGULATION_OF_MEIOTIC_NUCLEAR_DIVISION	159	2.99867	0.000192765	0.0258125
GO_COCHLEA_MORPHOGENESIS	162	2.9934	0.0001979	0.0258537
GO_TRANSCRIPTIONAL_ACTIVATOR_ACTIVITY_RNA_POLYMERASE_II_ RANSCRIPTION_REGULATORY_REGION_SEQUENCE_SPECIFIC_BINDING	169	2.9761	0.000206301	0.0261538
GO_MEMBRANE_ASSEMBLY	171	2.96521	0.000217503	0.0272159
GO_CELLULAR_RESPONSE_TO_EPINEPHRINE_STIMULUS	172	2.96032	0.000219837	0.0272159
RNCTGNYNRNCTGNY_UNKNOWN	175	2.95573	0.000222637	0.0272159
GSE45382_UNTREATED_VS_TGFB_TREATED_MACROPHAGES	177	2.95356	0.000225904	0.0273446
ALONSO_METASTASIS_EMT_DN	179	2.949	0.000230105	0.0275419
MORF_MYST2	180	2.94401	0.000237573	0.0281215
GO_NEGATIVE_REGULATION_OF_CELLULAR_SENESCENCE	185	2.93409	0.000245041	0.0283784
LIU_TARGETS_OF_VMYB_VS_CMYB	187	2.92748	0.000251109	0.028617
GO_BRANCHING_INVOLVED_IN_MAMMARY_GLAND_DUCT_MORPHOGENESIS	190	2.91486	0.000264644	0.0298421
GO_BONE_MATURATION	191	2.912	0.000267445	0.03
VETTER_TARGETS_OF_PRKCA_AND_ETS1	192	2.90633	0.000272579	0.0303627
GNF2_RAB3A	193	2.90425	0.000273512	0.0303627
chrxq13	194	2.89538	0.00028238	0.0310769
BUSA_SAM68_TARGETS_DN	197	2.89173	0.000288448	0.0313131
GO_POSITIVE_REGULATION_OF_POTASSIUM_ION_TRANSMEMBRANE_TRANSPORTER_ACTIVITY	201	2.88046	0.000300117	0.0318317
MIKKELSEN_NPC_LCP_WITH_H3K4ME3	204	2.87145	0.000311319	0.0326961
GO_OLFACTORY_BULB_INTERNEURON_DIFFERENTIATION	206	2.86756	0.000316919	0.0328986
GO_POSITIVE_REGULATION_OF_CYTOSOLIC_CALCIUM_ION_CONCENTRATION_INVOLVED _IN_PHOSPHOLIPASE_C_ACTIVATING_G_PROTEIN_COUPLED_SIGNALING_PATHWAY	207	2.86523	0.000317853	0.0328986
CUI_TCF21_TARGETS_UP	208	2.86156	0.000320187	0.0329808
GO_ROUNDABOUT_SIGNALING_PATHWAY	210	2.84892	0.000346324	0.0353333
chr3q11	211	2.8437	0.000352859	0.0356338
chr3q24	213	2.843	0.000354259	0.0356338
SHIRAISHI_PLZF_TARGETS_DN	214	2.84176	0.000356593	0.0357009
P300_01	218	2.82392	0.000385064	0.037844
GO_CAMERA_TYPE_EYE_MORPHOGENESIS	219	2.81853	0.000393932	0.0385388
GO_POSITIVE_REGULATION_OF_TRANSCRIPTION_REGULATORY_REGION_DNA_BINDING	222	2.81174	0.000403267	0.0387892
WANG_SMARCE1_TARGETS	225	2.8045	0.000415403	0.0395556
GO_MESODERMAL_CELL_FATE_COMMITMENT	226	2.80058	0.000420537	0.0396507
CASTELLANO_HRAS_AND_NRAS_TARGETS_UP	228	2.79676	0.00042287	0.0396507
NIELSEN_GIST_VS_SYNOVIAL_SARCOMA_UP	232	2.79139	0.000431272	0.0397872
GO_KIDNEY_MESENCHYME_DEVELOPMENT	235	2.78816	0.000436406	0.0397872
CUI_TCF21_TARGETS	237	2.77485	0.000453676	0.0409664
GO_MESENCHYMAL_TO_EPITHELIAL_TRANSITION	242	2.76619	0.000470012	0.0414754
GSE11367_CTRL_VS_IL17_TREATED_SMOOTH_MUSCLE_CELL	243	2.76586	0.000470478	0.0414754
GO_NEGATIVE_REGULATION_OF_MUSCLE_CELL_APOPTOTIC_PROCESS	244	2.7649	0.000472345	0.0414754
WANG_RESPONSE_TO_FORSKOLIN	254	2.74189	0.00051902	0.0437795
REACTOME_PROSTACYCLIN_SIGNALLING_THROUGH_PROSTACYCLIN_RECEPTOR	263	2.71798	0.000563827	0.0458491
ROAZ_01	269	2.71041	0.000582497	0.0463941
GO_POSITIVE_REGULATION_OF_CARTILAGE_DEVELOPMENT	273	2.70365	0.000605834	0.0472826
GO_REGULATION_OF_SKELETAL_MUSCLE_TISSUE_DEVELOPMENT	277	2.69975	0.000616103	0.0476534
LINDGREN_BLADDER_CANCER_CLUSTER_2A	281	2.69424	0.000628238	0.0479004
