# Supplementary material for: Combination of gene set signatures correlates with response to nivolumab in platinum-resistant ovarian cancer
Source: Sci Rep. 2021 Jun 1;11:11427. doi: 10.1038/s41598-021-91012-w (PMC8169687; doi:10.1038/s41598-021-91012-w)
Supplement: Supplementary file 10 — Supplementary Information 10. [file 41598_2021_91012_MOESM10_ESM.xlsx]

## Sheet: Table S3 PD-upregulated
Supplementary Table S3 : Pathways in genes upregulated in patients with PD	rank	statistic	p-value	FDR q-value
BIOCARTA_SHH_PATHWAY	4	-4.66232	0	0
NIELSEN_GIST_AND_SYNOVIAL_SARCOMA_UP	5	-4.63646	0	0
GSE22601_DOUBLE_POSITIVE_VS_CD4_SINGLE_POSITIVE_THYMOCYTE_UP	7	-4.42384	4.66744e-07	0.00142857
GSE25123_CTRL_VS_IL4_AND_ROSIGLITAZONE_STIM_MACROPHAGE_DN	8	-4.35552	9.33489e-07	0.002
KRAS.KIDNEY_UP.V1	9	-4.34416	9.33489e-07	0.002
SRY_01	10	-4.31981	9.33489e-07	0.002
GO_VENTRICULAR_SEPTUM_DEVELOPMENT	12	-4.16376	2.33372e-06	0.00333333
GO_GENITALIA_DEVELOPMENT	13	-4.13479	2.33372e-06	0.00333333
GO_NEGATIVE_REGULATION_OF_GLIOGENESIS	14	-4.12986	2.33372e-06	0.00333333
SOX5_01	15	-4.07856	2.80047e-06	0.00333333
KEGG_BASAL_CELL_CARCINOMA	16	-4.04519	3.26721e-06	0.00333333
HUMMEL_BURKITTS_LYMPHOMA_UP	17	-4.00296	3.73396e-06	0.00333333
MCLACHLAN_DENTAL_CARIES_DN	18	-3.98638	3.73396e-06	0.00333333
GO_NEGATIVE_REGULATION_OF_GLIAL_CELL_DIFFERENTIATION	20	-3.9657	3.73396e-06	0.00333333
GO_SEX_DIFFERENTIATION	21	-3.95769	4.2007e-06	0.00333333
GO_SMOOTHENED_SIGNALING_PATHWAY	22	-3.94933	4.2007e-06	0.00333333
NIELSEN_MALIGNAT_FIBROUS_HISTIOCYTOMA_DN	23	-3.93879	4.2007e-06	0.00333333
GO_SYMPATHETIC_NERVOUS_SYSTEM_DEVELOPMENT	24	-3.9132	4.2007e-06	0.00333333
GO_EMBRYONIC_CAMERA_TYPE_EYE_DEVELOPMENT	25	-3.90535	4.2007e-06	0.00333333
GO_CARDIAC_ATRIUM_DEVELOPMENT	26	-3.8715	4.2007e-06	0.00333333
GATA2_01	27	-3.85673	4.66744e-06	0.00333333
GSE36392_TYPE_2_MYELOID_VS_EOSINOPHIL_IL25_TREATED_LUNG	28	-3.85665	4.66744e-06	0.00333333
NIELSEN_LEIOMYOSARCOMA_DN	31	-3.82966	5.60093e-06	0.00387097
HOELZEL_NF1_TARGETS_DN	33	-3.81618	6.06768e-06	0.00393939
GO_MALE_SEX_DIFFERENTIATION	35	-3.77749	7.46791e-06	0.00422222
GO_POSITIVE_REGULATION_OF_EXTRACELLULAR_MATRIX_ORGANIZATION	36	-3.76273	7.93466e-06	0.00422222
HUMMEL_BURKITTS_LYMPHOMA	37	-3.75203	8.4014e-06	0.00422222
GSE26912_TUMORICIDAL_VS_CTRL_MACROPHAGE	39	-3.73032	8.86814e-06	0.00422222
GO_DORSAL_VENTRAL_AXIS_SPECIFICATION	40	-3.72359	8.86814e-06	0.00422222
ONDER_CDH1_TARGETS_3	43	-3.71356	8.86814e-06	0.00422222
GATA1_01	44	-3.71144	8.86814e-06	0.00422222
GO_WNT_PROTEIN_BINDING	46	-3.66997	1.26021e-05	0.00586957
GO_CARDIAC_SEPTUM_DEVELOPMENT	47	-3.64093	1.35356e-05	0.00617021
CROMER_METASTASIS	48	-3.63982	1.40023e-05	0.00625
PID_WNT_SIGNALING_PATHWAY	49	-3.62005	1.54026e-05	0.00653846
GO_REGULATION_OF_CELLULAR_SENESCENCE	50	-3.61513	1.54026e-05	0.00653846
GO_SPERMATID_NUCLEUS_DIFFERENTIATION	52	-3.61285	1.58693e-05	0.00653846
GO_OLIGOPEPTIDE_BINDING	53	-3.61033	1.68028e-05	0.00666667
GO_TONGUE_DEVELOPMENT	55	-3.59048	1.8203e-05	0.00689655
GSE7509_DC_VS_MONOCYTE	57	-3.58422	1.86698e-05	0.00689655
HOX13_01	58	-3.58354	1.86698e-05	0.00689655
GSE7831_1H_VS_4H_CPG_STIM_PDC	60	-3.56582	2.007e-05	0.00704918
YCATTAA_UNKNOWN	61	-3.56568	2.007e-05	0.00704918
GO_TRANSMEMBRANE_RECEPTOR_PROTEIN_KINASE_ACTIVITY	63	-3.56271	2.10035e-05	0.00707692
GO_SPINAL_CORD_DEVELOPMENT	64	-3.55727	2.14702e-05	0.00707692
GO_WNT_ACTIVATED_RECEPTOR_ACTIVITY	65	-3.55551	2.14702e-05	0.00707692
COLDREN_GEFITINIB_RESISTANCE	67	-3.532	2.42707e-05	0.00722222
PID_BMP_PATHWAY	68	-3.53135	2.42707e-05	0.00722222
GO_NEGATIVE_REGULATION_OF_STEM_CELL_PROLIFERATION	69	-3.53044	2.42707e-05	0.00722222
PAX4_03	71	-3.52624	2.42707e-05	0.00722222
ZHAN_MULTIPLE_MYELOMA_MS	73	-3.51679	2.52042e-05	0.0072973
GO_REGULATION_OF_MESENCHYMAL_CELL_PROLIFERATION	74	-3.51407	2.52042e-05	0.0072973
TITF1_Q3	75	-3.49574	2.66044e-05	0.0076
SRY_02	76	-3.48476	2.70712e-05	0.00763158
GSE20727_CTRL_VS_H2O2_TREATED_DC	78	-3.46216	2.94049e-05	0.00797468
GO_AXON_PART	79	-3.46086	2.94049e-05	0.00797468
CLOVER_PRO_UP	81	-3.44461	3.22054e-05	0.00823529
GO_DORSAL_VENTRAL_NEURAL_TUBE_PATTERNING	82	-3.44459	3.22054e-05	0.00823529
GSE39152_CD103_NEG_VS_POS_MEMORY_CD8_TCELL	84	-3.43701	3.26721e-05	0.00823529
GO_POSITIVE_REGULATION_OF_INSULIN_LIKE_GROWTH_FACTOR_RECEPTOR_SIGNALING_PATHWAY	85	-3.42992	3.26721e-05	0.00823529
TONKS_TARGETS_OF_RUNX1_RUNX1T1_FUSION_HSC	86	-3.42022	3.36056e-05	0.00837209
GO_EMBRYONIC_SKELETAL_JOINT_DEVELOPMENT	88	-3.38928	3.68728e-05	0.00897727
GO_DIGESTIVE_TRACT_MORPHOGENESIS	89	-3.38725	3.73396e-05	0.00897959
VISALA_RESPONSE_TO_HEAT_SHOCK_AND_AGING	91	-3.37559	3.96733e-05	0.00897959
HADDAD_T_LYMPHOCYTE_AND_NK_PROGENITOR	92	-3.36879	3.96733e-05	0.00897959
GAUSSMANN_MLL_AF4_FUSION_TARGETS_D_UP	96	-3.3573	4.10735e-05	0.00897959
CAIRO_LIVER_DEVELOPMENT_UP	98	-3.35346	4.10735e-05	0.00897959
GSE42021_TCONV_PLN_VS_TREG_PRECURSORS_THYMUS	99	-3.34877	4.24737e-05	0.00919192
GO_VENTRICULAR_SEPTUM_MORPHOGENESIS	100	-3.34131	4.3874e-05	0.0094
GO_AUTONOMIC_NERVOUS_SYSTEM_DEVELOPMENT	101	-3.3397	4.48075e-05	0.00941176
GO_TRANSMEMBRANE_RECEPTOR_PROTEIN_SERINE_THREONINE_KINASE_ACTIVITY	104	-3.32589	4.90082e-05	0.00981481
GSE5589_LPS_VS_LPS_AND_IL10_STIM_IL10_KO_MACROPHAGE_45MIN	105	-3.32353	4.94749e-05	0.00981481
MONTERO_THYROID_CANCER_POOR_SURVIVAL_DN	106	-3.32267	4.94749e-05	0.00981481
CAIRO_LIVER_DEVELOPMENT	107	-3.32265	4.94749e-05	0.00981481
GSE7831_1H_VS_4H_INFLUENZA_STIM_PDC	108	-3.32109	4.94749e-05	0.00981481
GO_TELENCEPHALON_GLIAL_CELL_MIGRATION	109	-3.31578	5.08751e-05	0.00990909
GO_ATRIAL_SEPTUM_DEVELOPMENT	111	-3.30459	5.46091e-05	0.010339
GO_FEMALE_GENITALIA_DEVELOPMENT	115	-3.29406	5.64761e-05	0.010339
CCAGGGG_MIR331	118	-3.28576	5.69428e-05	0.010339
CART1_01	119	-3.27888	5.83431e-05	0.0104167
GCM_MAPK10	121	-3.26541	6.11435e-05	0.0106452
GO_NEURAL_TUBE_PATTERNING	130	-3.22849	6.95449e-05	0.0114615
GO_REGULATION_OF_SMOOTHENED_SIGNALING_PATHWAY	132	-3.21504	7.46791e-05	0.0121212
GO_EMBRYONIC_PATTERN_SPECIFICATION	136	-3.20149	7.88798e-05	0.0123188
MAZ_Q6	137	-3.19958	7.88798e-05	0.0123188
GSE46606_IRF4HIGH_VS_WT_CD40L_IL2_IL5_DAY1_STIMULATED_BCELL	138	-3.19726	7.93466e-05	0.0123188
GO_FRIZZLED_BINDING	140	-3.18183	8.30805e-05	0.0127027
GR_Q6_01	145	-3.17365	8.63477e-05	0.0127027
AATGGAG_MIR136	146	-3.16879	8.7748e-05	0.0127027
GSE5589_LPS_VS_LPS_AND_IL10_STIM_IL6_KO_MACROPHAGE_45MIN	147	-3.16823	8.7748e-05	0.0127027
ESC_V6.5_UP_LATE.V1	148	-3.16816	8.7748e-05	0.0127027
GO_NEGATIVE_REGULATION_OF_MULTICELLULAR_ORGANISM_GROWTH	150	-3.16406	8.96149e-05	0.0128
GSE19888_ADENOSINE_A3R_INH_VS_ACT_WITH_INHIBITOR_PRETREATMENT_IN_MAST_CELL_DN	152	-3.15188	9.56826e-05	0.0132911
HFH1_01	153	-3.14641	9.61494e-05	0.0132911
GO_SMOOTH_MUSCLE_CELL_DIFFERENTIATION	154	-3.14458	9.66161e-05	0.0132911
GO_POSITIVE_REGULATION_OF_MITOCHONDRIAL_FISSION	156	-3.14091	9.80163e-05	0.0132911
DAVIES_MULTIPLE_MYELOMA_VS_MGUS	157	-3.13774	9.80163e-05	0.0132911
GSE26928_NAIVE_VS_CENT_MEMORY_CD4_TCELL_UP	159	-3.13128	9.94166e-05	0.0133962
GO_DENDRITE_MEMBRANE	161	-3.12287	0.000104084	0.0138509
ABE_INNER_EAR	162	-3.11995	0.000105018	0.0138889
GO_SEGMENTATION	164	-3.11276	0.000107818	0.0140854
WWTAAGGC_UNKNOWN	165	-3.10761	0.000112019	0.0145455
AP3_Q6	166	-3.1065	0.000113419	0.0146386
GO_MESENCHYMAL_CELL_DIFFERENTIATION	167	-3.10337	0.000115753	0.0148503
GO_PEROXISOMAL_TRANSPORT	170	-3.09908	0.000118553	0.0149412
GO_CYTOPLASMIC_SEQUESTERING_OF_TRANSCRIPTION_FACTOR	173	-3.09391	0.000122287	0.0151445
PID_ALK2_PATHWAY	175	-3.08995	0.000124621	0.0152486
BIOCARTA_PLCE_PATHWAY	176	-3.07893	0.000126954	0.0152486
GO_CANONICAL_WNT_SIGNALING_PATHWAY	178	-3.07575	0.000126954	0.0152486
GO_NEGATIVE_REGULATION_OF_ASTROCYTE_DIFFERENTIATION	182	-3.06823	0.000131622	0.0153226
TTCCGTT_MIR191	186	-3.0626	0.000133022	0.0153226
GAUSSMANN_MLL_AF4_FUSION_TARGETS_A	190	-3.05347	0.000137223	0.0153646
GO_AXIS_SPECIFICATION	191	-3.05261	0.000137223	0.0153646
GSE41867_NAIVE_VS_DAY6_LCMV_ARMSTRONG_EFFECTOR_CD8_TCELL	193	-3.04858	0.000139557	0.0154872
GSE30083_SP3_VS_SP4_THYMOCYTE_UP	194	-3.04743	0.00014049	0.0154872
GO_NEGATIVE_REGULATION_OF_NERVOUS_SYSTEM_DEVELOPMENT	195	-3.04692	0.000140957	0.0154872
GO_VASCULAR_SMOOTH_MUSCLE_CELL_DIFFERENTIATION	196	-3.03905	0.000146091	0.0158883
BRIDEAU_IMPRINTED_GENES	197	-3.03865	0.000146091	0.0158883
AAAYRNCTG_UNKNOWN	198	-3.03663	0.000147025	0.0159
GSE21546_WT_VS_SAP1A_KO_AND_ELK1_KO_ANTI_CD3_STIM_DP_THYMOCYTES	199	-3.03488	0.000147958	0.0159
GSE5099_CLASSICAL_M1_VS_ALTERNATIVE_M2_MACROPHAGE_DN	200	-3.03398	0.000148425	0.0159
GO_CONVERGENT_EXTENSION	201	-3.03235	0.000149825	0.0159701
NIELSEN_GIST_VS_SYNOVIAL_SARCOMA_UP	202	-3.03036	0.000151225	0.0160396
CTCTAGA_MIR526C_MIR518F_MIR526A	203	-3.0296	0.000152625	0.0160976
NCX_01	205	-3.02731	0.000154026	0.0160976
SILIGAN_TARGETS_OF_EWS_FLI1_FUSION_DN	207	-3.02169	0.000157293	0.0162802
GO_REGULATION_OF_EMBRYONIC_DEVELOPMENT	208	-3.019	0.00016056	0.0165385
GO_GLUTATHIONE_DERIVATIVE_METABOLIC_PROCESS	210	-3.01078	0.000167095	0.0170476
GO_CARDIAC_SEPTUM_MORPHOGENESIS	214	-3.00033	0.000175029	0.0175234
GO_CRANIAL_SKELETAL_SYSTEM_DEVELOPMENT	215	-2.99915	0.000176429	0.0175814
GO_TRANSMEMBRANE_RECEPTOR_PROTEIN_TYROSINE_KINASE_ACTIVITY	217	-2.99381	0.000179697	0.0177419
LI_CISPLATIN_RESISTANCE_UP	218	-2.98686	0.000182497	0.0179358
GSE15330_HSC_VS_LYMPHOID_PRIMED_MULTIPOTENT_PROGENITOR	219	-2.98324	0.000185298	0.0180543
ZHAN_MULTIPLE_MYELOMA_MS_UP	222	-2.97834	0.000188565	0.0181614
MATZUK_SPERMATID_DIFFERENTIATION	225	-2.9713	0.000195099	0.0183406
GO_MESENCHYME_DEVELOPMENT	226	-2.97115	0.000195099	0.0183406
GSE9037_CTRL_VS_LPS_1H_STIM_BMDM	229	-2.96997	0.000196033	0.0183406
NIELSEN_SYNOVIAL_SARCOMA_UP	230	-2.9665	0.000198366	0.0184783
GSE43863_NAIVE_VS_TH1_EFF_CD4_TCELL_D6_LCMV	232	-2.95763	0.000205368	0.0189655
GO_CAMERA_TYPE_EYE_MORPHOGENESIS	233	-2.95461	0.000207701	0.0190336
GSE9960_GRAM_POS_VS_GRAM_NEG_AND_POS_SEPSIS_PBMC	234	-2.9533	0.000208635	0.0190336
GCM_NCAM1	238	-2.9483	0.000211435	0.0190336
GO_BODY_MORPHOGENESIS	239	-2.94145	0.000217503	0.0194979
LYF1_01	242	-2.9281	0.000236639	0.0207115
BOQUEST_STEM_CELL	243	-2.92772	0.000237573	0.0207115
GO_CARDIAC_CHAMBER_DEVELOPMENT	244	-2.92751	0.000237573	0.0207115
JAATINEN_HEMATOPOIETIC_STEM_CELL_UP	246	-2.92144	0.00024224	0.0207115
WNT_SIGNALING	247	-2.91994	0.00024224	0.0207115
GO_ATRIAL_SEPTUM_MORPHOGENESIS	249	-2.91751	0.000243641	0.0207115
GO_PROTEOGLYCAN_BIOSYNTHETIC_PROCESS	250	-2.91724	0.000243641	0.0207115
BOYERINAS_ONCOFETAL_TARGETS_OF_LET7A1	253	-2.91494	0.000244574	0.0207115
GO_REGULATION_OF_CELL_AGING	254	-2.90699	0.000252975	0.0213333
GO_HINDBRAIN_DEVELOPMENT	259	-2.89816	0.000261844	0.0216031
MYLLYKANGAS_AMPLIFICATION_HOT_SPOT_11	262	-2.89548	0.000264177	0.0216031
NIELSEN_SYNOVIAL_SARCOMA	263	-2.89198	0.000267911	0.0218251
GSE21927_UNTREATED_VS_GMCSF_GCSF_TREATED_BONE_MARROW	264	-2.88737	0.000273512	0.0220599
MEIS1AHOXA9_01	267	-2.88337	0.000274912	0.0220599
GO_APPENDAGE_DEVELOPMENT	269	-2.87754	0.00028098	0.0222963
PID_AR_TF_PATHWAY	270	-2.87699	0.00028098	0.0222963
NAKAYAMA_SOFT_TISSUE_TUMORS_PCA1_DN	272	-2.87446	0.000284247	0.0223897
GO_GLUTATHIONE_TRANSFERASE_ACTIVITY	273	-2.87064	0.000287981	0.0225182
GSE11057_NAIVE_VS_CENT_MEMORY_CD4_TCELL_UP	274	-2.87029	0.000287981	0.0225182
GO_CARDIAC_VENTRICLE_DEVELOPMENT	275	-2.86636	0.000292649	0.0227899
BIOCARTA_ALK_PATHWAY	276	-2.86426	0.000293582	0.0227899
GO_UROGENITAL_SYSTEM_DEVELOPMENT	278	-2.86101	0.000299183	0.0230108
CHIARADONNA_NEOPLASTIC_TRANSFORMATION_CDC25	279	-2.86038	0.00029965	0.0230108
GSE28783_CTRL_ANTI_MIR_VS_UNTREATED_ATHEROSCLEROSIS_MACROPHAGE	280	-2.85414	0.000307118	0.0235
GO_GASTRULATION_WITH_MOUTH_FORMING_SECOND	281	-2.85166	0.000310385	0.0236655
RICKMAN_METASTASIS	284	-2.8352	0.000329988	0.0248944
TCCCCAC_MIR491	285	-2.8331	0.000334189	0.0251228
FOXO3_01	286	-2.83195	0.000336056	0.0251568
GO_ANATOMICAL_STRUCTURE_REGRESSION	287	-2.83128	0.000336989	0.0251568
GO_REGULATION_OF_MULTICELLULAR_ORGANISM_GROWTH	288	-2.82763	0.000342124	0.0253633
GO_NEGATIVE_REGULATION_OF_NEURON_DIFFERENTIATION	289	-2.82684	0.000342124	0.0253633
SMAD_Q6	291	-2.82171	0.000349592	0.0255973
GSE46606_DAY1_VS_DAY3_CD40L_IL2_IL5_STIMULATED_IRF4HIGH_BCELL	293	-2.82051	0.000350058	0.0255973
MILI_PSEUDOPODIA_CHEMOTAXIS_UP	295	-2.81214	0.000363594	0.0262963
HSF1_01	299	-2.80745	0.000371062	0.0265333
GSE6674_ANTI_IGM_VS_CPG_STIM_BCELL	300	-2.80721	0.000371529	0.0265333
GO_POSITIVE_REGULATION_OF_BIOMINERAL_TISSUE_DEVELOPMENT	303	-2.80115	0.000383664	0.0271053
OCT1_Q6	305	-2.79976	0.000386931	0.0271242
GO_CELLULAR_PROCESS_INVOLVED_IN_REPRODUCTION_IN_MULTICELLULAR_ORGANISM	309	-2.7896	0.000403734	0.0278846
PAX8_B	310	-2.78926	0.000403734	0.0278846
WATANABE_ULCERATIVE_COLITIS_WITH_CANCER	311	-2.78739	0.000406068	0.0278846
NIELSEN_GIST_AND_SYNOVIAL_SARCOMA	312	-2.78736	0.000406068	0.0278846
GO_CARDIAC_MYOFIBRIL_ASSEMBLY	315	-2.7849	0.000411202	0.0279495
GSE13306_RA_VS_UNTREATED_TREG	316	-2.78284	0.000413536	0.0279495
GO_REGULATION_OF_MUSCLE_TISSUE_DEVELOPMENT	317	-2.78271	0.000413536	0.0279495
GO_MESONEPHROS_DEVELOPMENT	318	-2.78134	0.000415403	0.0279874
GO_NEGATIVE_REGULATION_OF_OLIGODENDROCYTE_DIFFERENTIATION	319	-2.77831	0.000419137	0.0281505
GSE32423_CTRL_VS_IL7_IL4_MEMORY_CD8_TCELL	321	-2.77662	0.00042287	0.0282243
MODULE_101	323	-2.77285	0.000430805	0.0285185
KONDO_PROSTATE_CANCER_HCP_WITH_H3K27ME3	324	-2.77237	0.000431272	0.0285185
BILANGES_SERUM_SENSITIVE_GENES	325	-2.77102	0.000434539	0.0286462
GSE46606_IRF4_KO_VS_WT_UNSTIM_BCELL	329	-2.76094	0.000456943	0.0297568
GO_POSITIVE_REGULATION_OF_MESENCHYMAL_CELL_PROLIFERATION	330	-2.75998	0.000458343	0.0297576
CUI_TCF21_TARGETS_UP	332	-2.75158	0.000476079	0.0307229
GSE9316_IL6_KO_VS_IFNG_KO_INVIVO_EXPANDED_CD4_TCELL	333	-2.75051	0.000477946	0.0307508
GO_LAYER_FORMATION_IN_CEREBRAL_CORTEX	334	-2.74563	0.000490082	0.0314371
GO_EMBRYONIC_CRANIAL_SKELETON_MORPHOGENESIS	335	-2.74236	0.000498016	0.0318507
GRADE_COLON_AND_RECTAL_CANCER_DN	336	-2.74028	0.000502217	0.0320238
GRE_C	337	-2.7396	0.000504551	0.0320588
AGGGCCA_MIR328	340	-2.73764	0.000508751	0.0320588
GSE37301_MULTIPOTENT_PROGENITOR_VS_RAG2_KO_NK_CELL	341	-2.73709	0.000512019	0.0321701
GO_RETINA_DEVELOPMENT_IN_CAMERA_TYPE_EYE	342	-2.73431	0.000518553	0.0324854
KEGG_HEDGEHOG_SIGNALING_PATHWAY	344	-2.73304	0.000523221	0.0325872
GO_CEREBRAL_CORTEX_DEVELOPMENT	345	-2.73111	0.000530688	0.0329565
GO_NEGATIVE_REGULATION_OF_ANDROGEN_RECEPTOR_SIGNALING_PATHWAY	346	-2.73014	0.000534422	0.0330925
GCM_MAP1B	347	-2.72884	0.000540023	0.0333429
GO_CEREBRAL_CORTEX_CELL_MIGRATION	348	-2.72452	0.000550758	0.033908
GO_SPINAL_CORD_PATTERNING	350	-2.72224	0.000554026	0.0339143
chr2p16	351	-2.72157	0.000555893	0.0339316
CATTGTYY_SOX9_B1	354	-2.71761	0.000564761	0.0341808
GSE360_T_GONDII_VS_B_MALAYI_LOW_DOSE_MAC	355	-2.71602	0.000568961	0.034234
GSE15659_NAIVE_CD4_TCELL_VS_RESTING_TREG	356	-2.71584	0.000570362	0.034234
GO_DEVELOPMENT_OF_PRIMARY_SEXUAL_CHARACTERISTICS	357	-2.71578	0.000570828	0.034234
GO_METENCEPHALON_DEVELOPMENT	361	-2.71104	0.000582497	0.0344751
GO_CILIARY_BASE	362	-2.71104	0.000582497	0.0344751
SENESE_HDAC1_TARGETS_DN	364	-2.70616	0.000596499	0.0351099
GO_AXIS_ELONGATION	365	-2.70425	0.000599767	0.0352055
GSE19888_CTRL_VS_A3R_ACT_TREATED_MAST_CELL_PRETREATED_WITH_A3R_INH_UP	367	-2.70231	0.000604901	0.0353134
CACBINDINGPROTEIN_Q6	368	-2.70098	0.000608635	0.0354348
GSE40666_NAIVE_VS_EFFECTOR_CD8_TCELL	371	-2.69062	0.000635706	0.0366488
GO_DENDRITIC_SHAFT	374	-2.68575	0.000648775	0.03712
FOXO1_01	377	-2.68165	0.000657176	0.0372487
GSE21360_TERTIARY_VS_QUATERNARY_MEMORY_CD8_TCELL	379	-2.68102	0.000661377	0.0373879
CTGYNNCTYTAA_UNKNOWN	381	-2.67919	0.000665111	0.0374016
HE_PTEN_TARGETS_UP	383	-2.67553	0.000680513	0.0380679
PLASARI_TGFB1_SIGNALING_VIA_NFIC_1HR_DN	384	-2.67412	0.000682847	0.038099
GO_NEURONAL_POSTSYNAPTIC_DENSITY	385	-2.67174	0.000689848	0.0383161
chr1p31	386	-2.67162	0.000690315	0.0383161
BIOCARTA_WNT_PATHWAY	388	-2.66645	0.000712252	0.0393299
GUO_HEX_TARGETS	389	-2.66553	0.000717853	0.0394359
JAATINEN_HEMATOPOIETIC_STEM_CELL	391	-2.66278	0.000727655	0.0398721
GO_CUL3_RING_UBIQUITIN_LIGASE_COMPLEX	393	-2.65966	0.000739323	0.0402525
GO_BRAIN_MORPHOGENESIS	394	-2.65868	0.00074119	0.0402525
MAZR_01	399	-2.65479	0.000755659	0.0405764
GO_EPITHELIAL_TO_MESENCHYMAL_TRANSITION	401	-2.64862	0.000785064	0.0419451
GSE5589_UNSTIM_VS_180MIN_LPS_AND_IL10_STIM_MACROPHAGE	402	-2.64778	0.000789265	0.0420647
POMEROY_MEDULLOBLASTOMA_DESMOPLASIC_VS_CLASSIC_DN	403	-2.64405	0.000801867	0.0422439
VERHAAK_GLIOBLASTOMA_PRONEURAL	404	-2.6434	0.000803267	0.0422439
GO_POSITIVE_REGULATION_OF_SMOOTHENED_SIGNALING_PATHWAY	406	-2.64243	0.000807001	0.0422439
FIGUEROA_AML_METHYLATION_CLUSTER_6	409	-2.64155	0.000807935	0.0422439
TAGGTCA_MIR192_MIR215	413	-2.63848	0.00081867	0.0424697
GSE37301_LYMPHOID_PRIMED_MPP_VS_CD4_TCELL_UP	419	-2.63189	0.000848075	0.043093
GO_CHONDROITIN_SULFATE_PROTEOGLYCAN_BIOSYNTHETIC_PROCESS	420	-2.63116	0.000850408	0.043093
LABBE_TGFB1_TARGETS	422	-2.63004	0.000853676	0.043093
RODWELL_AGING_KIDNEY_DN	423	-2.62956	0.000854609	0.043093
GO_REGULATION_OF_STEM_CELL_DIFFERENTIATION	425	-2.62951	0.000855076	0.043093
GO_AXON	426	-2.62865	0.00085741	0.043093
GO_CRANIOFACIAL_SUTURE_MORPHOGENESIS	429	-2.62626	0.000863944	0.043093
GSE22611_UNSTIM_VS_2H_MDP_STIM_NOD2_TRANSDUCED_HEK293T_CELL	430	-2.62598	0.000864877	0.043093
GO_NEURON_SPINE	431	-2.62511	0.000867211	0.043109
GSE17721_CTRL_VS_POLYIC_24H_BMDC	433	-2.62179	0.000880747	0.0435023
AHR_Q5	434	-2.62174	0.000881214	0.0435023
GO_EMBRYONIC_SKELETAL_SYSTEM_DEVELOPMENT	435	-2.61883	0.000893816	0.044023
GSE21927_BALBC_VS_C57BL6_MONOCYTE_SPLEEN_DN	437	-2.61572	0.000905018	0.0443707
LI_CISPLATIN_RESISTANCE	438	-2.6146	0.000908751	0.0443736
GO_NEGATIVE_REGULATION_OF_CELL_DEVELOPMENT	439	-2.61436	0.000909218	0.0443736
GO_CENTRAL_NERVOUS_SYSTEM_NEURON_DIFFERENTIATION	440	-2.61328	0.000913886	0.044457
ZIC3_01	445	-2.60979	0.000928821	0.0446085
GSE46606_UNSTIM_VS_CD40L_IL2_IL5_DAY3_STIMULATED_BCELL_UP	446	-2.60957	0.000929288	0.0446085
BOYLAN_MULTIPLE_MYELOMA_D_CLUSTER_UP	448	-2.60749	0.000938623	0.0448884
GSE11961_FOLLICULAR_BCELL_VS_GERMINAL_CENTER_BCELL_DAY7	449	-2.60531	0.000950292	0.0453333
chrxq23	450	-2.60474	0.000952159	0.0453333
AHRARNT_01	451	-2.60314	0.00095916	0.0455654
TSENG_ADIPOGENIC_POTENTIAL_DN	452	-2.60249	0.000961494	0.0455752
GSE17301_CTRL_VS_48H_ACD3_ACD28_STIM_CD8_TCELL	454	-2.59609	0.000989965	0.0467181
CIZ_01	455	-2.59542	0.000993232	0.0467692
ROAZ_01	457	-2.59339	0.00100023	0.0468928
XU_CREBBP_TARGETS	458	-2.59235	0.00100583	0.0469935
GTGTCAA_MIR514	459	-2.59229	0.00100677	0.0469935
REACTOME_MYOGENESIS	461	-2.58841	0.00102357	0.0475705
GO_PROSTATE_GLAND_DEVELOPMENT	463	-2.58652	0.00103244	0.0477754
GO_NEGATIVE_REGULATION_OF_EMBRYONIC_DEVELOPMENT	465	-2.58451	0.00104457	0.048129
RODRIGUES_NTN1_TARGETS_UP	466	-2.58312	0.00105158	0.0483476
GSE14308_TH17_VS_NATURAL_TREG	467	-2.5806	0.00106418	0.04862
GO_METANEPHROS_DEVELOPMENT	468	-2.57948	0.00106698	0.04862
KAMMINGA_SENESCENCE	469	-2.57924	0.00106698	0.04862
MIKKELSEN_NPC_ICP_WITH_H3K4ME3	470	-2.57862	0.00106884	0.04862
RICKMAN_TUMOR_DIFFERENTIATED_WELL_VS_MODERATELY	471	-2.57836	0.00106884	0.04862
GSE9988_ANTI_TREM1_VS_ANTI_TREM1_AND_LPS_MONOCYTE	474	-2.57482	0.00108425	0.0490084
TAYLOR_METHYLATED_IN_ACUTE_LYMPHOBLASTIC_LEUKEMIA	475	-2.57346	0.00109218	0.0491597
BOYLAN_MULTIPLE_MYELOMA_D_CLUSTER	476	-2.57342	0.00109218	0.0491597
ZHAN_MULTIPLE_MYELOMA_CD1	477	-2.5723	0.00109638	0.0492259
GSE43863_NAIVE_VS_LY6C_INT_CXCR5POS_CD4_EFF_TCELL_D6_LCMV	478	-2.57169	0.00109825	0.0492259
GO_REGULATION_OF_EXTRACELLULAR_MATRIX_ORGANIZATION	480	-2.56818	0.00111225	0.0496458
