# Supplementary material for: Combination of gene set signatures correlates with response to nivolumab in platinum-resistant ovarian cancer
Source: Sci Rep. 2021 Jun 1;11:11427. doi: 10.1038/s41598-021-91012-w (PMC8169687; doi:10.1038/s41598-021-91012-w)
Supplement: Supplementary file 11 — Supplementary Information 11. [file 41598_2021_91012_MOESM11_ESM.xlsx]

## Sheet: Table S4 PD-downregulated
Supplementary Table S4 : Pathways in genes downregulated in patients with PD	rank	statistic	p-value	FDR q-value
GO_TUMOR_NECROSIS_FACTOR_RECEPTOR_BINDING	1	5.1218	0	0
GOUYER_TATI_TARGETS	2	4.8608	0	0
GO_TUMOR_NECROSIS_FACTOR_RECEPTOR_SUPERFAMILY_BINDING	3	4.68693	0	0
GO_POSITIVE_REGULATION_OF_RESPONSE_TO_BIOTIC_STIMULUS	6	4.43251	4.66744e-07	0.00142857
GO_REGULATION_OF_INTERLEUKIN_6_BIOSYNTHETIC_PROCESS	11	4.16725	2.33372e-06	0.00333333
GO_DEFENSE_RESPONSE_TO_GRAM_POSITIVE_BACTERIUM	19	3.96618	3.73396e-06	0.00333333
GO_REGULATION_OF_B_CELL_MEDIATED_IMMUNITY	29	3.85239	4.66744e-06	0.00333333
BIOCARTA_KERATINOCYTE_PATHWAY	30	3.84856	4.66744e-06	0.00333333
WAGSCHAL_EHMT2_TARGETS_UP	32	3.82136	6.06768e-06	0.00393939
GO_POSITIVE_REGULATION_OF_NIK_NF_KAPPAB_SIGNALING	34	3.78154	6.53442e-06	0.00411765
OKAMOTO_LIVER_CANCER_MULTICENTRIC_OCCURRENCE_DN	38	3.7494	8.4014e-06	0.00422222
GO_DIGESTION	41	3.71877	8.86814e-06	0.00422222
GO_POSITIVE_REGULATION_OF_NF_KAPPAB_IMPORT_INTO_NUCLEUS	42	3.71505	8.86814e-06	0.00422222
PID_IL27_PATHWAY	45	3.703	8.86814e-06	0.00422222
GO_PHAGOCYTIC_CUP	51	3.61467	1.58693e-05	0.00653846
GOUYER_TATI_TARGETS_UP	54	3.59777	1.68028e-05	0.00666667
GSE1460_CD4_THYMOCYTE_VS_THYMIC_STROMAL_CELL	56	3.58851	1.8203e-05	0.00689655
LIM_MAMMARY_LUMINAL_PROGENITOR	59	3.57503	2.007e-05	0.00704918
GO_IMIDAZOLE_CONTAINING_COMPOUND_METABOLIC_PROCESS	62	3.56354	2.05368e-05	0.00707692
PID_IL23_PATHWAY	66	3.5341	2.33372e-05	0.00722222
GSE21360_SECONDARY_VS_QUATERNARY_MEMORY_CD8_TCELL	70	3.53007	2.42707e-05	0.00722222
GSE8835_CD4_VS_CD8_TCELL_CLL_PATIENT	72	3.52261	2.42707e-05	0.00722222
GO_POSITIVE_REGULATION_OF_B_CELL_MEDIATED_IMMUNITY	77	3.4773	2.84714e-05	0.00792208
GO_POSITIVE_REGULATION_OF_TISSUE_REMODELING	80	3.45808	3.03384e-05	0.008125
SENESE_HDAC1_AND_HDAC2_TARGETS	83	3.44334	3.22054e-05	0.00823529
GEISS_RESPONSE_TO_DSRNA	87	3.40773	3.50058e-05	0.00862069
KRAS.AMP.LUNG_UP.V1_DN	90	3.37817	3.92065e-05	0.00897959
GO_CYTOKINE_METABOLIC_PROCESS	93	3.36167	4.014e-05	0.00897959
GO_REGULATION_OF_INTERLEUKIN_8_BIOSYNTHETIC_PROCESS	94	3.35971	4.06068e-05	0.00897959
GO_REGULATION_OF_CHRONIC_INFLAMMATORY_RESPONSE	95	3.35905	4.06068e-05	0.00897959
GSE11973_MIR223_KOVS_WT_BONE_MARROW_NEUTROPHIL	97	3.35349	4.10735e-05	0.00897959
GHANDHI_DIRECT_IRRADIATION	102	3.3386	4.48075e-05	0.00941176
GO_NEGATIVE_REGULATION_OF_INTERLEUKIN_6_PRODUCTION	103	3.33354	4.71412e-05	0.00980583
MODULE_495	110	3.31552	5.08751e-05	0.00990909
PAPASPYRIDONOS_UNSTABLE_ATEROSCLEROTIC_PLAQUE	112	3.30362	5.55426e-05	0.010339
BAELDE_DIABETIC_NEPHROPATHY	113	3.29744	5.64761e-05	0.010339
BIOCARTA_STRESS_PATHWAY	114	3.29682	5.64761e-05	0.010339
GO_POSITIVE_REGULATION_OF_INTERLEUKIN_6_PRODUCTION	116	3.28809	5.69428e-05	0.010339
GO_POSITIVE_REGULATION_OF_ALCOHOL_BIOSYNTHETIC_PROCESS	117	3.28756	5.69428e-05	0.010339
MARZEC_IL2_SIGNALING	120	3.2764	5.83431e-05	0.0104167
DIRMEIER_LMP1_RESPONSE_EARLY	122	3.26428	6.11435e-05	0.0106452
GO_POSITIVE_REGULATION_OF_TRANSCRIPTION_FACTOR_IMPORT_INTO_NUCLEUS	123	3.26378	6.11435e-05	0.0106452
SHIN_B_CELL_LYMPHOMA_CLUSTER_1	124	3.26271	6.16103e-05	0.0106452
GSE27670_CTRL_VS_LMP1_TRANSDUCED_GC_BCELL	125	3.25408	6.44107e-05	0.0109302
GSE33424_CD161_INT_VS_NEG_CD8_TCELL	126	3.25392	6.44107e-05	0.0109302
REACTOME_EXTRINSIC_PATHWAY_FOR_APOPTOSIS	127	3.24722	6.53442e-05	0.0109302
GSE45365_NK_CELL_VS_CD8A_DC_MCMV_INFECTION_UP	128	3.24632	6.5811e-05	0.0109302
GSE5679_CTRL_VS_PPARG_LIGAND_ROSIGLITAZONE_AND_RARA_AGONIST_AM580_TREATED_DC	129	3.24459	6.5811e-05	0.0109302
GSE39110_UNTREATED_VS_IL2_TREATED_CD8_TCELL_DAY6_POST_IMMUNIZATION	131	3.21725	7.37456e-05	0.0120611
BROWNE_HCMV_INFECTION_6HR	133	3.20961	7.60793e-05	0.0121642
BHAT_ESR1_TARGETS_NOT_VIA_AKT1	134	3.20793	7.60793e-05	0.0121642
GO_LIPID_DIGESTION	135	3.2057	7.74796e-05	0.0122963
WANG_BARRETTS_ESOPHAGUS_DN	139	3.18666	8.12135e-05	0.012518
GSE21927_SPLEEN_VS_TUMOR_MONOCYTE_C57BL6	141	3.17937	8.44807e-05	0.0127027
OZANNE_AP1_TARGETS	142	3.17933	8.44807e-05	0.0127027
HOFFMANN_SMALL_PRE_BII_TO_IMMATURE_B_LYMPHOCYTE	143	3.17812	8.54142e-05	0.0127027
GSE1460_CD4_THYMOCYTE_VS_THYMIC_STROMAL_CELL_UP	144	3.17784	8.54142e-05	0.0127027
GO_POSITIVE_REGULATION_OF_CYTOKINE_BIOSYNTHETIC_PROCESS	149	3.1651	8.96149e-05	0.0128
GSE26928_EFF_MEMORY_VS_CXCR5_POS_CD4_TCELL	151	3.15922	9.14819e-05	0.0129801
GO_REGULATION_OF_CYTOKINE_BIOSYNTHETIC_PROCESS	155	3.14416	9.66161e-05	0.0132911
SEIKE_LUNG_CANCER_POOR_SURVIVAL	158	3.13679	9.80163e-05	0.0132911
QI_PLASMACYTOMA	160	3.12316	0.000103617	0.0138509
BIOCARTA_GRANULOCYTES_PATHWAY	163	3.11281	0.000107818	0.0140854
BIOCARTA_CYTOKINE_PATHWAY	168	3.10132	0.000116686	0.014881
MULLIGHAN_MLL_SIGNATURE_2	169	3.09909	0.000118553	0.0149412
GO_RESPONSE_TO_PROTOZOAN	171	3.0952	0.00012182	0.0151445
SA_MMP_CYTOKINE_CONNECTION	172	3.09462	0.00012182	0.0151445
KEGG_FC_EPSILON_RI_SIGNALING_PATHWAY	174	3.09062	0.000124154	0.0152486
GSE20198_UNTREATED_VS_IL12_IL18_TREATED_ACT_CD4_TCELL	177	3.07876	0.000126954	0.0152486
GSE42724_MEMORY_BCELL_VS_PLASMABLAST	179	3.07249	0.000127888	0.0152486
PID_HIV_NEF_PATHWAY	180	3.07189	0.000128821	0.0152486
GO_REGULATION_OF_INFLAMMATORY_RESPONSE_TO_ANTIGENIC_STIMULUS	181	3.07182	0.000128821	0.0152486
GRAESSMANN_APOPTOSIS_BY_DOXORUBICIN	183	3.06772	0.000132089	0.0153226
GSE43955_TH0_VS_TGFB_IL6_TH17_ACT_CD4_TCELL_60H	184	3.06561	0.000132555	0.0153226
KUROZUMI_RESPONSE_TO_ONCOCYTIC_VIRUS	185	3.06361	0.000133022	0.0153226
BROWNE_HCMV_INFECTION_12HR	187	3.05926	0.000134422	0.0153646
GO_MODULATION_OF_GROWTH_OF_SYMBIONT_INVOLVED_IN_INTERACTION_WITH_HOST	188	3.05814	0.000135356	0.0153646
GO_REGULATION_OF_CYTOKINE_SECRETION_INVOLVED_IN_IMMUNE_RESPONSE	189	3.05379	0.000136289	0.0153646
GO_REGULATION_OF_PODOSOME_ASSEMBLY	192	3.05075	0.00013769	0.0153646
GO_DEFENSE_RESPONSE_TO_BACTERIUM	204	3.02872	0.000154026	0.0160976
AUJLA_IL22_AND_IL17A_SIGNALING	206	3.02588	0.000155426	0.016165
GO_REGULATION_OF_ALCOHOL_BIOSYNTHETIC_PROCESS	209	3.01623	0.000163361	0.0167464
NAKAJIMA_EOSINOPHIL	211	3.00935	0.000168495	0.017109
GO_OXIDOREDUCTASE_ACTIVITY_ACTING_ON_NAD_P_H_OXYGEN_AS_ACCEPTOR	212	3.00207	0.000174562	0.0175234
GO_NECROPTOTIC_PROCESS	213	3.0015	0.000175029	0.0175234
WARTERS_IR_RESPONSE_5GY	216	2.99733	0.00017783	0.0176389
GO_POSITIVE_REGULATION_OF_STEROID_METABOLIC_PROCESS	220	2.9823	0.000185764	0.0180543
GO_POSITIVE_REGULATION_OF_HUMORAL_IMMUNE_RESPONSE	221	2.98127	0.000186231	0.0180543
GO_ONE_CARBON_COMPOUND_TRANSPORT	223	2.97714	0.000189032	0.0181614
GSE17721_LPS_VS_PAM3CSK4_24H_BMDC	224	2.97515	0.000191365	0.0183036
GCM_LTK	227	2.97101	0.000195099	0.0183406
GO_POSITIVE_REGULATION_OF_OSTEOCLAST_DIFFERENTIATION	228	2.97037	0.000195566	0.0183406
ENK_UV_RESPONSE_KERATINOCYTE	231	2.96346	0.000199767	0.0185281
MARKS_HDAC_TARGETS_DN	235	2.95036	0.000209568	0.0190336
LIU_CDX2_TARGETS_UP	236	2.94949	0.000210968	0.0190336
GO_LIPOPOLYSACCHARIDE_MEDIATED_SIGNALING_PATHWAY	237	2.94868	0.000210968	0.0190336
GO_POSITIVE_REGULATION_OF_CYSTEINE_TYPE_ENDOPEPTIDASE_ACTIVITY_INVOLVED_ IN_APOPTOTIC_SIGNALING_PATHWAY	240	2.93792	0.000224037	0.02
GO_CHRONIC_INFLAMMATORY_RESPONSE	241	2.9364	0.000225904	0.020083
chrxp21	245	2.92207	0.000241774	0.0207115
LI_INDUCED_T_TO_NATURAL_KILLER	248	2.91993	0.00024224	0.0207115
GO_TRYPTOPHAN_METABOLIC_PROCESS	251	2.91606	0.000243641	0.0207115
GO_POSITIVE_REGULATION_OF_STEROID_BIOSYNTHETIC_PROCESS	252	2.91521	0.000244574	0.0207115
GSE21033_CTRL_VS_POLYIC_STIM_DC_12H	255	2.90627	0.000253909	0.0213333
GSE13229_MATURE_VS_INTMATURE_NKCELL_UP	256	2.90456	0.000256243	0.0214453
GO_LIPOXYGENASE_PATHWAY	257	2.90067	0.000259977	0.0216031
DEBOSSCHER_NFKB_TARGETS_REPRESSED_BY_GLUCOCORTICOIDS	258	2.89918	0.000261377	0.0216031
GO_RESPONSE_TO_SALT_STRESS	260	2.89671	0.000263711	0.0216031
KEGG_GLYCOSPHINGOLIPID_BIOSYNTHESIS_GLOBO_SERIES	261	2.89568	0.000264177	0.0216031
KRAS.BREAST_UP.V1_UP	265	2.88712	0.000273512	0.0220599
RICKMAN_HEAD_AND_NECK_CANCER_C	266	2.88454	0.000274446	0.0220599
GSE21546_UNSTIM_VS_ANTI_CD3_STIM_SAP1A_KO_AND_ELK1_KO_DP_THYMOCYTES_DN	268	2.87854	0.000280513	0.0222963
GSE32034_UNTREATED_VS_ROSIGLIZATONE_TREATED_LY6C_HIGH_MONOCYTE	271	2.87475	0.000284247	0.0223897
GO_SUPEROXIDE_GENERATING_NADPH_OXIDASE_ACTIVITY	277	2.86125	0.000298716	0.0230108
RAY_ALZHEIMERS_DISEASE	282	2.84586	0.000319253	0.0242553
JOHANSSON_BRAIN_CANCER_EARLY_VS_LATE	283	2.84173	0.000323921	0.024523
BIOCARTA_CDMAC_PATHWAY	290	2.82578	0.000344924	0.0254828
KRAS.BREAST_UP.V1	292	2.82063	0.000350058	0.0255973
GO_OXIDOREDUCTASE_ACTIVITY_ACTING_ON_SINGLE_DONORS_ WITH_INCORPORATION_OF_MOLECULAR_OXYGEN	294	2.81872	0.000354259	0.0258163
GO_NEGATIVE_REGULATION_OF_LIPID_STORAGE	296	2.81195	0.000363594	0.0262963
WNT_UP.V1_UP	297	2.8114	0.000364527	0.0262963
GO_STABILIZATION_OF_MEMBRANE_POTENTIAL	298	2.8101	0.000365928	0.0263087
GSE5099_CLASSICAL_M1_VS_ALTERNATIVE_M2_MACROPHAGE	301	2.80197	0.000380397	0.0270764
GO_DIGESTIVE_SYSTEM_PROCESS	302	2.80151	0.000381797	0.0270861
GO_SUPEROXIDE_ANION_GENERATION	304	2.80089	0.000384597	0.0271053
PID_IL2_STAT5_PATHWAY	306	2.79949	0.000387398	0.0271242
GO_NEGATIVE_REGULATION_OF_STEROL_TRANSPORT	307	2.79526	0.000393466	0.0274593
chr17q12	308	2.79316	0.000396266	0.0275649
GSE41867_NAIVE_VS_DAY30_LCMV_CLONE13_EXHAUSTED_CD8_TCELL	313	2.78551	0.000409802	0.0279495
GSE36392_EOSINOPHIL_VS_NEUTROPHIL_IL25_TREATED_LUNG	314	2.78496	0.000411202	0.0279495
MARSON_FOXP3_CORE_DIRECT_TARGETS	320	2.77744	0.00042147	0.0282187
GO_ACTIVATION_OF_CYSTEINE_TYPE_ENDOPEPTIDASE_ACTIVITY_INVOLVED_ IN_APOPTOTIC_SIGNALING_PATHWAY	322	2.77488	0.000426138	0.028354
GO_LYMPHOCYTE_ACTIVATION_INVOLVED_IN_IMMUNE_RESPONSE	326	2.76577	0.000446208	0.0293252
GSE39556_UNTREATED_VS_3H_POLYIC_INJ_MOUSE_CD8A_DC	327	2.76404	0.000450408	0.0295107
GSE360_DC_VS_MAC_L_DONOVANI	328	2.76215	0.000455076	0.0297256
SHIN_B_CELL_LYMPHOMA_CLUSTER_5	331	2.75428	0.000469545	0.0303927
VERHAAK_AML_WITH_NPM1_MUTATED	338	2.73852	0.000506884	0.0320588
GO_REVERSE_CHOLESTEROL_TRANSPORT	339	2.73783	0.000508751	0.0320588
GO_POSITIVE_REGULATION_OF_MONOOXYGENASE_ACTIVITY	343	2.73305	0.000522754	0.0325872
GO_T_CELL_ACTIVATION_INVOLVED_IN_IMMUNE_RESPONSE	349	2.72361	0.000552625	0.0339143
GSE27859_MACROPHAGE_VS_CD11C_INT_F480_HI_MACROPHAGE	352	2.71972	0.000558693	0.0340057
KIM_BIPOLAR_DISORDER_OLIGODENDROCYTE_DENSITY_CORR_DN	353	2.71896	0.00056056	0.0340227
MIKKELSEN_MCV6_ICP_WITH_H3K27ME3	358	2.71523	0.000572229	0.034234
MODULE_401	359	2.71394	0.000573629	0.034234
GO_INDOLALKYLAMINE_METABOLIC_PROCESS	360	2.71314	0.000576896	0.0343333
BASSO_CD40_SIGNALING	363	2.71029	0.000584364	0.0344904
GO_CARBOHYDRATE_PHOSPHATASE_ACTIVITY	366	2.70353	0.0006021	0.0352459
BIOCARTA_SODD_PATHWAY	369	2.69275	0.000629172	0.0365312
GCM_ATM	370	2.69106	0.000634772	0.0366488
BHAT_ESR1_TARGETS_VIA_AKT1	372	2.68985	0.000637573	0.0366488
CAFFAREL_RESPONSE_TO_THC_8HR_3	373	2.68965	0.00063804	0.0366488
GO_PHOTORECEPTOR_DISC_MEMBRANE	375	2.6855	0.000649708	0.03712
YANG_MUC2_TARGETS_DUODENUM_6MO	376	2.68362	0.000652042	0.0371543
CASTELLANO_NRAS_TARGETS	378	2.68155	0.000657176	0.0372487
GO_REGULATION_OF_NF_KAPPAB_IMPORT_INTO_NUCLEUS	380	2.68023	0.000663244	0.0373947
GO_NEUTROPHIL_MEDIATED_IMMUNITY	382	2.67585	0.00067958	0.0380679
GSE24142_DN2_VS_DN3_THYMOCYTE_ADULT	387	2.66651	0.000712252	0.0393299
GO_CELL_ACTIVATION_INVOLVED_IN_IMMUNE_RESPONSE	390	2.66521	0.000717853	0.0394359
KEGG_RIG_I_LIKE_RECEPTOR_SIGNALING_PATHWAY	392	2.66055	0.000736056	0.0402296
GO_PROTEIN_IMPORT_INTO_NUCLEUS_TRANSLOCATION	395	2.65848	0.000742124	0.0402525
GO_HIGH_DENSITY_LIPOPROTEIN_PARTICLE_REMODELING	396	2.65796	0.000743991	0.0402525
GO_REGULATION_OF_MONONUCLEAR_CELL_MIGRATION	397	2.6556	0.000751925	0.0404774
MARSON_FOXP3_TARGETS_STIMULATED_UP	398	2.65555	0.000751925	0.0404774
GSE13229_MATURE_VS_INTMATURE_NKCELL	400	2.65121	0.000776196	0.041575
BERTUCCI_MEDULLARY_VS_DUCTAL_BREAST_CANCER	405	2.64249	0.000807001	0.0422439
GO_ACIDIC_AMINO_ACID_TRANSPORT	407	2.64199	0.000807468	0.0422439
GSE25123_CTRL_VS_IL4_STIM_MACROPHAGE	408	2.64192	0.000807468	0.0422439
GSE1460_CORD_VS_ADULT_BLOOD_NAIVE_CD4_TCELL	410	2.64136	0.000808401	0.0422439
GO_DEFENSE_RESPONSE_TO_OTHER_ORGANISM	411	2.64123	0.000810735	0.0422628
GO_REGULATION_OF_GRANULOCYTE_MACROPHAGE_COLONY_STIMULATING_FACTOR_PRODUCTION	412	2.64065	0.000813069	0.0422816
GSE41978_ID2_KO_AND_BIM_KO_VS_BIM_KO_KLRG1_LOW_EFFECTOR_CD8_TCELL	414	2.63695	0.000824271	0.042657
GO_EXTRINSIC_APOPTOTIC_SIGNALING_PATHWAY_VIA_DEATH_DOMAIN_RECEPTORS	415	2.63334	0.000842007	0.043093
REACTOME_TRYPTOPHAN_CATABOLISM	416	2.63329	0.000842474	0.043093
P53_DN.V2	417	2.63214	0.000846674	0.043093
GO_NECROTIC_CELL_DEATH	418	2.632	0.000847141	0.043093
GSE360_CTRL_VS_L_DONOVANI_MAC	421	2.63112	0.000850408	0.043093
GO_ANION_CATION_SYMPORTER_ACTIVITY	424	2.62953	0.000855076	0.043093
FARMER_BREAST_CANCER_CLUSTER_8	427	2.62744	0.000860677	0.043093
GSE5589_LPS_VS_LPS_AND_IL10_STIM_MACROPHAGE_180MIN	428	2.62692	0.000862077	0.043093
GSE34515_CD16_NEG_VS_POS_MONOCYTE	432	2.62203	0.000879347	0.0435023
GO_MONOCYTE_CHEMOTAXIS	436	2.61842	0.000896616	0.0440596
GHANDHI_DIRECT_IRRADIATION_UP	441	2.61284	0.000916686	0.044457
MAHAJAN_RESPONSE_TO_IL1A	442	2.61248	0.000917153	0.044457
GSE17721_0.5H_VS_24H_PAM3CSK4_BMDC	443	2.61165	0.00092042	0.0445147
GO_REGULATION_OF_INTERLEUKIN_6_PRODUCTION	444	2.61022	0.000927888	0.0446085
GO_CYTOKINE_ACTIVITY	447	2.60926	0.000930688	0.0446085
MODULE_410	453	2.60165	0.000964761	0.0456291
GSE2585_THYMIC_MACROPHAGE_VS_MTEC	456	2.59429	0.000996966	0.0468421
LEE_CALORIE_RESTRICTION_MUSCLE	460	2.59106	0.00101097	0.047087
GO_RESPONSE_TO_GRAVITY	462	2.58665	0.00103244	0.0477754
GO_PEPTIDE_SECRETION	464	2.58567	0.00103617	0.0478448
GSE36078_WT_VS_IL1R_KO_LUNG_DC_AFTER_AD5_INF	472	2.57734	0.00107165	0.0486441
BIOCARTA_HSP27_PATHWAY	473	2.57702	0.00107398	0.0486469
GSE12392_WT_VS_IFNAR_KO_CD8A_NEG_SPLEEN_DC	479	2.56942	0.00110852	0.0495825
