# Supplementary material for: Combination of gene set signatures correlates with response to nivolumab in platinum-resistant ovarian cancer
Source: Sci Rep. 2021 Jun 1;11:11427. doi: 10.1038/s41598-021-91012-w (PMC8169687; doi:10.1038/s41598-021-91012-w)
Supplement: Supplementary file 12 — Supplementary Information 12. [file 41598_2021_91012_MOESM12_ESM.xlsx]

## Sheet: Table S5 CR_PR_upregulated
Supplementary Table S5 : Pathways in genes upregulated in patients with CR_PR	rank	statistic	p-value	FDR q-value
CERIBELLI_PROMOTERS_INACTIVE_AND_BOUND_BY_NFY	1	-5.62952	0	0
GO_REGULATION_OF_CELL_PROJECTION_SIZE	2	-5.03483	4.66744e-07	0.005
chr4q35	3	-4.46574	1.86698e-06	0.0125
GSE29618_PRE_VS_DAY7_POST_TIV_FLU_VACCINE_PDC_UP	4	-4.3755	2.33372e-06	0.0125
chr20q12	5	-4.12235	3.73396e-06	0.016
GSE5099_MONOCYTE_VS_CLASSICAL_M1_MACROPHAGE	8	-4.01617	6.53442e-06	0.0175
NEBEN_AML_WITH_FLT3_OR_NRAS_DN	11	-3.85097	1.21354e-05	0.0236364
GO_SEQUESTERING_OF_METAL_ION	14	-3.68185	1.8203e-05	0.0239286
GO_REGULATION_OF_MICROVILLUS_ORGANIZATION	15	-3.67937	1.86698e-05	0.0239286
GSE22313_HEALTHY_VS_SLE_MOUSE_CD4_TCELL_UP	16	-3.65364	1.96033e-05	0.0239286
JOHANSSON_BRAIN_CANCER_EARLY_VS_LATE	17	-3.63962	2.05368e-05	0.0239286
JOHANSSON_BRAIN_CANCER_EARLY_VS_LATE_UP	19	-3.6187	2.1937e-05	0.0239286
GNF2_CDH3	22	-3.57174	2.61377e-05	0.0239286
chr16p13	23	-3.56459	2.66044e-05	0.0239286
chr2q13	24	-3.55891	2.80047e-05	0.0239286
GO_LATERAL_VENTRICLE_DEVELOPMENT	25	-3.54529	2.94049e-05	0.0239286
PID_EPHA_FWDPATHWAY	26	-3.53614	3.03384e-05	0.0239286
TERAO_AOX4_TARGETS_SKIN	28	-3.52859	3.12719e-05	0.0239286
MYOD_Q6	30	-3.44622	3.92065e-05	0.0270732
GO_BRANCHING_INVOLVED_IN_LABYRINTHINE_LAYER_MORPHOGENESIS	31	-3.43798	4.06068e-05	0.0270732
chr9q21	32	-3.43574	4.15403e-05	0.0270732
GSE32901_NAIVE_VS_TH17_NEG_CD4_TCELL	34	-3.41063	4.43407e-05	0.0270732
GO_WATER_SOLUBLE_VITAMIN_METABOLIC_PROCESS	36	-3.3878	4.66744e-05	0.0270732
GO_BRUSH_BORDER	43	-3.33825	5.64761e-05	0.0281395
ST_STAT3_PATHWAY	46	-3.29999	6.53442e-05	0.0304348
GSE29614_CTRL_VS_DAY7_TIV_FLU_VACCINE_PBMC_UP	47	-3.28291	7.00117e-05	0.0318367
GO_CLUSTER_OF_ACTIN_BASED_CELL_PROJECTIONS	48	-3.28075	7.18786e-05	0.0318367
GO_POSITIVE_REGULATION_OF_NEURON_MIGRATION	49	-3.26913	7.28121e-05	0.0318367
BIOCARTA_TALL1_PATHWAY	52	-3.23759	7.93466e-05	0.0318519
GSE21546_UNSTIM_VS_ANTI_CD3_STIM_ELK1_KO_DP_THYMOCYTES_DN	55	-3.21197	8.63477e-05	0.0336364
GO_BRUSH_BORDER_MEMBRANE	56	-3.20491	8.86814e-05	0.0339286
chr16q11	57	-3.19656	9.28821e-05	0.0348333
GSE27786_ERYTHROBLAST_VS_NEUTROPHIL_UP	59	-3.18651	9.70828e-05	0.0348333
TESAR_ALK_TARGETS_HUMAN_ES_5D_DN	60	-3.18295	9.75496e-05	0.0348333
GO_POSITIVE_REGULATION_OF_TISSUE_REMODELING	61	-3.17751	9.98833e-05	0.035082
GO_EMBRYONIC_PLACENTA_MORPHOGENESIS	62	-3.17283	0.000102217	0.0351562
GO_EXTRINSIC_COMPONENT_OF_ORGANELLE_MEMBRANE	63	-3.16729	0.000103617	0.0351562
GSE13887_RESTING_VS_NO_TREATED_CD4_TCELL_UP	65	-3.15423	0.000106884	0.0352308
TTGCWCAAY_CEBPB_02	67	-3.13431	0.00011762	0.0376119
SINGH_KRAS_DEPENDENCY_SIGNATURE_	68	-3.13239	0.000119487	0.0376471
GO_PEPTIDYL_CYSTEINE_MODIFICATION	69	-3.11823	0.000124154	0.0381429
CHIANG_LIVER_CANCER_SUBCLASS_UNANNOTATED_UP	70	-3.1147	0.000124621	0.0381429
chr22q12	71	-3.11358	0.000126488	0.038169
DOANE_RESPONSE_TO_ANDROGEN_UP	72	-3.08826	0.000140023	0.0408434
chr20q13	73	-3.08584	0.000143757	0.0408434
GSE27786_LIN_NEG_VS_ERYTHROBLAST_DN	74	-3.07897	0.000145624	0.0408434
GSE46242_TH1_VS_ANERGIC_TH1_CD4_TCELL_DN	75	-3.07199	0.000147025	0.0408434
REACTOME_PYRIMIDINE_METABOLISM	76	-3.0705	0.000147491	0.0408434
GHANDHI_BYSTANDER_IRRADIATION_DN	77	-3.06988	0.000148425	0.0408434
TOMIDA_LUNG_CANCER_POOR_SURVIVAL	78	-3.06453	0.000151692	0.0408434
GO_REGULATION_OF_ICOSANOID_SECRETION	80	-3.05892	0.000153559	0.0408434
GSE27859_DC_VS_CD11C_INT_F480_HI_MACROPHAGE	81	-3.05262	0.000155893	0.0408434
ZEMBUTSU_SENSITIVITY_TO_NIMUSTINE	82	-3.05131	0.00015776	0.0408434
GSE17721_12H_VS_24H_PAM3CSK4_BMDC	84	-3.04433	0.00016196	0.0410112
Clearness_UP	85	-3.04283	0.000164294	0.0410112
GO_POSITIVE_REGULATION_OF_RESPONSE_TO_BIOTIC_STIMULUS	87	-3.03692	0.000168495	0.0410112
LAU_APOPTOSIS_CDKN2A	89	-3.03521	0.000170362	0.0410112
NIKOLSKY_BREAST_CANCER_16P13_AMPLICON	92	-3.01376	0.000183897	0.0426882
GSE14413_UNSTIM_VS_IFNB_STIM_RAW264_CELLS_UP	93	-3.01186	0.000185298	0.0426882
TAKAYAMA_BOUND_BY_AR	94	-3.00746	0.000189498	0.0431633
STARK_HYPPOCAMPUS_22Q11_DELETION_DN	95	-3.00386	0.000191832	0.0431633
TESAR_ALK_TARGETS_HUMAN_ES_4D_DN	97	-2.9995	0.000196033	0.0431633
GSE30971_CTRL_VS_LPS_STIM_MACROPHAGE_WBP7_KO_2H	100	-2.9931	0.000202567	0.0434
YRCCAKNNGNCGC_UNKNOWN	101	-2.99052	0.000204901	0.0434653
NIKOLSKY_BREAST_CANCER_20Q12_Q13_AMPLICON	103	-2.98198	0.000211902	0.0436697
GO_ASYMMETRIC_PROTEIN_LOCALIZATION	104	-2.9818	0.000212835	0.0436697
GSE15659_NAIVE_CD4_TCELL_VS_RESTING_TREG_DN	105	-2.97346	0.000218436	0.0436697
GSE37301_HEMATOPOIETIC_STEM_CELL_VS_COMMON_LYMPHOID_PROGENITOR	106	-2.97329	0.000218903	0.0436697
TESAR_ALK_AND_JAK_TARGETS_MOUSE_ES_D4_DN	107	-2.97028	0.00022077	0.0436697
GSE43863_TFH_VS_LY6C_INT_CXCR5POS_EFFECTOR_CD4_TCELL_DN	110	-2.96355	0.000226838	0.0438739
GSE22886_CD4_TCELL_VS_BCELL_NAIVE	111	-2.96144	0.000227305	0.0438739
GO_PEPTIDE_CATABOLIC_PROCESS	112	-2.95735	0.000231505	0.0442857
GO_NUCLEOSIDE_KINASE_ACTIVITY	113	-2.94446	0.000239907	0.0450413
GSE29618_PRE_VS_DAY7_POST_TIV_FLU_VACCINE_MONOCYTE_DN	114	-2.94096	0.000243174	0.0450413
chr7q	116	-2.93597	0.000246441	0.0450413
GO_S_ADENOSYLMETHIONINE_METABOLIC_PROCESS	118	-2.92967	0.000252509	0.0450413
GSE36888_UNTREATED_VS_IL2_TREATED_TCELL_2H	119	-2.92838	0.000253442	0.0450413
MANTOVANI_VIRAL_GPCR_SIGNALING	120	-2.92826	0.000253909	0.0450413
GSE16450_IMMATURE_VS_MATURE_NEURON_CELL_LINE_6H_IFNA_STIM_UP	121	-2.9275	0.000254376	0.0450413
GO_REGULATION_OF_DENDRITIC_SPINE_MORPHOGENESIS	122	-2.92514	0.000256709	0.0450806
LI_CYTIDINE_ANALOG_PATHWAY	123	-2.9221	0.000260443	0.0450806
chr4q27	124	-2.92033	0.00026091	0.0450806
GO_EPHRIN_RECEPTOR_BINDING	125	-2.91652	0.000267911	0.0457143
KANG_GIST_WITH_PDGFRA_DN	126	-2.9159	0.000268845	0.0457143
GO_RAC_GUANYL_NUCLEOTIDE_EXCHANGE_FACTOR_ACTIVITY	128	-2.90847	0.000277713	0.0464844
GO_REGULATION_OF_SKELETAL_MUSCLE_ADAPTATION	129	-2.90734	0.000280513	0.0465891
BYSTRYKH_HEMATOPOIESIS_STEM_CELL_FGF3	130	-2.90581	0.000282847	0.0466154
PEDERSEN_METASTASIS_BY_ERBB2_ISOFORM_6	132	-2.88628	0.00030105	0.0487857
GO_CYCLASE_ACTIVITY	134	-2.88011	0.000311319	0.0487857
GSE36476_YOUNG_VS_OLD_DONOR_MEMORY_CD4_TCELL_72H_TSST_ACT_UP	135	-2.87957	0.000312252	0.0487857
SIMBULAN_UV_RESPONSE_NORMAL	136	-2.87793	0.000314586	0.0487857
GSE7219_WT_VS_NIK_NFKB2_KO_DC	137	-2.87784	0.000315053	0.0487857
SNF5_DN.V1_DN	138	-2.87539	0.000317386	0.0487857
GSE16450_IMMATURE_VS_MATURE_NEURON_CELL_LINE_6H_IFNA_STIM	140	-2.87469	0.000318786	0.0487857
IYENGAR_RESPONSE_TO_ADIPOCYTE_FACTORS	141	-2.87267	0.00032252	0.0488732
GO_REGULATION_OF_CENTROSOME_DUPLICATION	142	-2.87138	0.000323921	0.0488732
GSE22611_NOD2_TRANSD_VS_CTRL_TRANSD_HEK293_MDP_STIM_2H_UP	143	-2.86972	0.000326721	0.048951
MARIADASON_RESPONSE_TO_BUTYRATE_SULINDAC_4	144	-2.86655	0.000332789	0.0492466
PLASARI_TGFB1_TARGETS_10HR	145	-2.86512	0.000335123	0.0492466
GSE9960_HEALTHY_VS_SEPSIS_PBMC_UP	146	-2.86508	0.000335589	0.0492466
GNF2_SERPINB5	147	-2.86225	0.000338856	0.0492617
GO_CELL_SUBSTRATE_ADHERENS_JUNCTION_ASSEMBLY	148	-2.8601	0.000342124	0.0492617
WENG_POR_TARGETS_GLOBAL_DN	149	-2.85957	0.00034259	0.0492617
