# Supplementary material for: Combination of gene set signatures correlates with response to nivolumab in platinum-resistant ovarian cancer
Source: Sci Rep. 2021 Jun 1;11:11427. doi: 10.1038/s41598-021-91012-w (PMC8169687; doi:10.1038/s41598-021-91012-w)
Supplement: Supplementary file 13 — Supplementary Information 13. [file 41598_2021_91012_MOESM13_ESM.xlsx]

## Sheet: Table S6 CR_PR_downregulated
Supplementary Table S6 : Pathways in genes downregulated in patients with CR_PR	rank	statistic	p-value	FDR q-value
GO_NEGATIVE_REGULATION_OF_AMINE_TRANSPORT	6	4.02192	5.60093e-06	0.0175
GO_NEGATIVE_REGULATION_OF_CATECHOLAMINE_SECRETION	7	4.01723	6.06768e-06	0.0175
PDGF_ERK_DN.V1	9	3.98822	7.46791e-06	0.0177778
GO_REGULATION_OF_DOPAMINE_SECRETION	10	3.91228	9.33489e-06	0.02
GSE28783_CTRL_ANTI_MIR_VS_UNTREATED_ATHEROSCLEROSIS_MACROPHAGE	12	3.83533	1.35356e-05	0.0239286
GO_REGULATION_OF_GROWTH_HORMONE_SECRETION	13	3.75095	1.54026e-05	0.0239286
REACTOME_PROSTACYCLIN_SIGNALLING_THROUGH_PROSTACYCLIN_RECEPTOR	18	3.63542	2.10035e-05	0.0239286
GSE46606_UNSTIM_VS_CD40L_IL2_IL5_DAY3_STIMULATED_BCELL	20	3.60468	2.24037e-05	0.0239286
chr6p23	21	3.59548	2.47375e-05	0.0239286
GO_EMBRYONIC_CAMERA_TYPE_EYE_MORPHOGENESIS	27	3.53099	3.08051e-05	0.0239286
GSE7460_CTRL_VS_TGFB_TREATED_ACT_FOXP3_MUT_TCONV	29	3.47684	3.59393e-05	0.0265517
GNF2_RAB3A	33	3.43137	4.24737e-05	0.0270732
GSE45382_UNTREATED_VS_TGFB_TREATED_MACROPHAGES	35	3.3931	4.62077e-05	0.0270732
NIELSEN_GIST_VS_SYNOVIAL_SARCOMA	37	3.38508	4.76079e-05	0.0270732
KANG_FLUOROURACIL_RESISTANCE	38	3.38506	4.80747e-05	0.0270732
GO_PROXIMAL_DISTAL_PATTERN_FORMATION	39	3.36748	5.04084e-05	0.0270732
REACTOME_CLASS_C_3_METABOTROPIC_GLUTAMATE_PHEROMONE_RECEPTORS	40	3.36538	5.08751e-05	0.0270732
GO_REGULATION_OF_CATECHOLAMINE_SECRETION	41	3.3593	5.18086e-05	0.0270732
GSE15139_GMCSF_TREATED_VS_UNTREATED_NEUTROPHILS	42	3.34352	5.41424e-05	0.027619
GO_RETINOIC_ACID_RECEPTOR_SIGNALING_PATHWAY	44	3.32274	5.88098e-05	0.0286364
SCHAEFFER_PROSTATE_DEVELOPMENT_AND_CANCER_BOX2	45	3.30401	6.44107e-05	0.0304348
KANG_GIST_WITH_PDGFRA	50	3.25348	7.60793e-05	0.0318519
GSE15330_HSC_VS_PRO_BCELL	51	3.25054	7.65461e-05	0.0318519
MIKKELSEN_NPC_LCP_WITH_H3K4ME3	53	3.23507	7.98133e-05	0.0318519
BAE_BRCA1_TARGETS	54	3.23398	8.028e-05	0.0318519
GO_POSITIVE_REGULATION_OF_STEM_CELL_DIFFERENTIATION	58	3.19441	9.52159e-05	0.0348333
ROESSLER_LIVER_CANCER_METASTASIS	64	3.1612	0.000105018	0.0351562
GO_ORGAN_MATURATION	66	3.14853	0.000109685	0.0356061
GO_REGULATION_OF_CELL_CELL_ADHESION_MEDIATED_BY_CADHERIN	79	3.06069	0.000152625	0.0408434
REACTOME_G_BETA_GAMMA_SIGNALLING_THROUGH_PLC_BETA	83	3.05124	0.000158226	0.0408434
GO_MESENCHYMAL_TO_EPITHELIAL_TRANSITION	86	3.04045	0.000166161	0.0410112
GO_POSITIVE_REGULATION_OF_EPITHELIAL_TO_MESENCHYMAL_TRANSITION	88	3.03577	0.000169895	0.0410112
GSE40273_EOS_KO_VS_WT_TREG	90	3.02957	0.000172695	0.0411111
GO_RETINOIC_ACID_RECEPTOR_BINDING	91	3.025	0.000175029	0.0412088
GO_NEGATIVE_REGULATION_OF_CARDIAC_MUSCLE_CELL_APOPTOTIC_PROCESS	96	3.00065	0.000195566	0.0431633
GO_GLANDULAR_EPITHELIAL_CELL_DIFFERENTIATION	98	2.99876	0.000197433	0.0431633
chrxq21	99	2.99378	0.0002021	0.0434
GO_NEGATIVE_REGULATION_OF_CYCLIC_NUCLEOTIDE_METABOLIC_PROCESS	102	2.98848	0.000207701	0.0436275
GO_NEGATIVE_REGULATION_OF_GLIAL_CELL_DIFFERENTIATION	108	2.96941	0.000221704	0.0436697
GO_IONOTROPIC_GLUTAMATE_RECEPTOR_BINDING	109	2.96939	0.00022217	0.0436697
TESAR_ALK_TARGETS_HUMAN_ES_5D	115	2.93781	0.000245041	0.0450413
BREDEMEYER_RAG_SIGNALING_NOT_VIA_ATM	117	2.93388	0.000248775	0.0450413
EHLERS_ANEUPLOIDY_DN	127	2.91232	0.000272112	0.0459055
MODULE_101	131	2.90055	0.000286581	0.0468702
TESAR_ALK_AND_JAK_TARGETS_MOUSE_ES_D4	133	2.88338	0.000307585	0.0487857
GO_REGULATION_OF_GLUTAMATE_SECRETION	139	2.87496	0.00031832	0.0487857
